# Supplementary material for: Transcription factors and stress response gene alterations in human keratinocytes following Solar Simulated Ultra Violet Radiation
Source: Sci Rep. 2017 Oct 19;7:13622. doi: 10.1038/s41598-017-13765-7 (PMC5648893; doi:10.1038/s41598-017-13765-7)
Supplement: Supplementary file 2 — Supplemental Table 1 [file 41598_2017_13765_MOESM2_ESM.xlsx]

## Sheet: 1xssUVR
Name	Chromosome	Region	Max group mean	Log₂ fold change	Fold change	P-value	FDR p-value	Bonferroni	ENSEMBL
MT-ND4	MT	10760..12137	7082.56	-0.342359	-1.26783	2.20271e-05	0.00200848	1	ENSG00000198886
MT-ND4L	MT	10470..10766	4384.12	-0.32469	-1.2524	5.98123e-05	0.00458814	1	ENSG00000212907
KRT13	17	complement(41500981..41505705)	1733.27	-0.859942	-1.81497	0	0	0	ENSG00000171401
ACTB	7	complement(5527151..5563784)	1498	0.382968	1.30402	2.09154e-06	0.000279477	0.121293	ENSG00000075624
KRT5	12	complement(52514575..52520687)	1064.92	-0.359192	-1.28271	8.59527e-06	0.0009265	0.498457	ENSG00000186081
KRT6A	12	complement(52487174..52493257)	1011.23	-0.298956	-1.23025	0.00021401	0.0132171	1	ENSG00000205420
ACTG1	17	complement(81509971..81523847)	951.68	0.339177	1.26503	2.67732e-05	0.0023383	1	ENSG00000184009
HSPA8	11	complement(123057489..123063230)	716.002	0.599519	1.51521	1.1402e-13	8.36993e-11	6.61224e-09	ENSG00000109971
MTRNR2L12	3	complement(96617188..96618236)	581.756	-0.348021	-1.27281	1.81287e-05	0.00172348	1	ENSG00000269028
S100A14	1	complement(153614255..153616986)	567.121	-0.32074	-1.24897	7.6517e-05	0.00560165	1	ENSG00000189334
ANXA1	9	73151757..73170393	426.34	-0.456137	-1.37186	1.66587e-08	4.14624e-06	0.000966073	ENSG00000135046
HSPB1	7	76302544..76304295	393.83	-0.350536	-1.27503	1.56593e-05	0.00152368	0.908115	ENSG00000106211
LDHA	11	18394388..18408425	387.615	-0.433045	-1.35008	8.31492e-08	1.72214e-05	0.00482199	ENSG00000134333
PGAM1	10	97426160..97433441	384.571	-0.296552	-1.22821	0.000249969	0.0150476	1	ENSG00000171314
TPI1	12	6867119..6870948	381.694	-0.326203	-1.25371	5.60186e-05	0.00436644	1	ENSG00000111669
IGFBP3	7	complement(45912245..45921874)	363.773	-0.751554	-1.68361	0	0	0	ENSG00000146674
CKS2	9	89311198..89316703	347.187	-0.447455	-1.36363	5.2892e-08	1.14881e-05	0.00306731	ENSG00000123975
KRT19	17	complement(41523617..41528308)	328.882	-0.382668	-1.30375	2.36297e-06	0.00031003	0.137033	ENSG00000171345
MTRNR2L8	11	complement(10507887..10509189)	321.624	-0.402568	-1.32186	7.6974e-07	0.00011747	0.0446388	ENSG00000255823
ASS1	9	130444929..130501274	298.779	-0.518814	-1.43278	1.52804e-10	6.07249e-08	8.86142e-06	ENSG00000130707
CALR	19	12938578..12944489	293.573	-0.268548	-1.2046	0.000921518	0.0427868	1	ENSG00000179218
ID1	20	31605283..31606515	276.6	-0.612786	-1.52921	6.39488e-14	4.75451e-11	3.70852e-09	ENSG00000125968
DDIT4	10	72273920..72276036	271.866	-1.55968	-2.94788	0	0	0	ENSG00000168209
ALDOA	16	30053090..30070457	239.768	-0.316336	-1.24516	9.16392e-05	0.00648882	1	ENSG00000149925
PRNP	20	4686236..4701590	234.391	0.318674	1.24718	8.61095e-05	0.00617263	1	ENSG00000171867
KRT8	12	complement(52897187..52949954)	222.681	-0.338694	-1.26461	2.80754e-05	0.00243008	1	ENSG00000170421
UCA1_1	19	15828961..15836320	214.067	-0.520892	-1.43484	1.5288e-10	6.07249e-08	8.86583e-06	ENSG00000214049
CA2	8	85463852..85481493	208.418	-0.323447	-1.25132	7.05245e-05	0.00524341	1	ENSG00000104267
CD9	12	6199715..6238271	206.571	-0.303798	-1.23439	0.000180404	0.011573	1	ENSG00000010278
PGK1	X	78065188..78129296	198.06	-0.424014	-1.34166	1.631e-07	3.13195e-05	0.00945848	ENSG00000102144
HSPA1A	6	31815464..31817946	193.053	0.301908	1.23277	0.000206221	0.0128731	1	ENSG00000204389
CDC20	1	43358955..43363203	169.747	-0.334741	-1.26115	4.08044e-05	0.0033853	1	ENSG00000117399
LCN2	9	128149071..128153455	165.431	-0.513947	-1.42795	3.59409e-10	1.33608e-07	2.08429e-05	ENSG00000148346
LAMC2	1	183186238..183244900	161.12	0.730577	1.6593	0	0	0	ENSG00000058085
KPNA2	17	68035519..68046842	149.742	-0.375139	-1.29696	3.99984e-06	0.000488335	0.231959	ENSG00000182481
SERPINB1	6	complement(2832332..2842006)	149.32	-0.449804	-1.36585	3.2583e-08	7.46858e-06	0.00188955	ENSG00000021355
IFITM3	11	complement(319669..327537)	139.854	-0.300153	-1.23127	0.000267115	0.0158714	1	ENSG00000142089
PSAT1	9	78297143..78330093	139.04	-0.619213	-1.53604	4.82605e-07	7.79588e-05	0.0279872	ENSG00000135069
CD24	6	complement(106969831..106975627)	138.704	0.294448	1.22642	0.000299086	0.017224	1	ENSG00000272398
ID3	1	complement(23557918..23559794)	138.585	-0.556019	-1.47021	1.23971e-11	6.09264e-09	7.18932e-07	ENSG00000117318
ARL6IP1	16	complement(18791667..18801678)	136.851	-0.587132	-1.50226	5.34461e-13	3.33274e-10	3.09945e-08	ENSG00000170540
THBS1	15	39581079..39599466	135.598	1.3005	2.46315	0	0	0	ENSG00000137801
TNFAIP2	14	103123442..103137439	135.255	-0.669645	-1.59068	1.11022e-16	1.23815e-13	6.43841e-12	ENSG00000185215
CCNB1	5	69167010..69178245	134.738	-0.495426	-1.40974	1.29718e-09	4.32334e-07	7.52261e-05	ENSG00000134057
DKK1	10	52314296..52318042	131.35	0.802327	1.74391	0	0	0	ENSG00000107984
NUCKS1	1	complement(205712819..205750276)	130.272	-0.291373	-1.2238	0.000323034	0.0184384	1	ENSG00000069275
SRSF1	17	complement(58003360..58007346)	130.073	0.3981	1.31777	1.0209e-06	0.000151031	0.0592042	ENSG00000136450
CKB	14	complement(103519659..103523111)	128.641	-0.294438	-1.22641	0.000307179	0.0176661	1	ENSG00000166165
SDC4	20	complement(45325288..45348424)	128.493	-0.485844	-1.4004	2.70224e-09	8.07776e-07	0.000156709	ENSG00000124145
ADIRF	10	86968192..86983934	126.367	-0.395748	-1.31562	1.99946e-06	0.000267789	0.115953	ENSG00000148671
LAMB3	1	complement(209614870..209652466)	125.612	0.311701	1.24117	0.000124212	0.00836623	1	ENSG00000196878
TGFBI	5	136028895..136063818	116.124	0.331975	1.25873	4.1813e-05	0.00344925	1	ENSG00000120708
TPX2	20	31739271..31801805	115.732	-0.514503	-1.4285	2.71374e-10	1.0286e-07	1.57375e-05	ENSG00000088325
UBE2C	20	45812576..45816957	114.126	-0.528031	-1.44196	2.00135e-10	7.89538e-08	1.16062e-05	ENSG00000175063
H1F0	22	37805093..37807436	113.958	-0.525885	-1.43982	1.38995e-10	5.59763e-08	8.06059e-06	ENSG00000189060
FGFBP1	4	complement(15935569..15938740)	112.94	-0.604619	-1.52058	3.17524e-13	2.09248e-10	1.84138e-08	ENSG00000137440
ALDH1A3	15	100877714..100916626	108.329	0.3369	1.26304	3.33441e-05	0.00283072	1	ENSG00000184254
SDC1	2	complement(20200797..20225433)	104.706	-0.359391	-1.28288	1.04009e-05	0.00108484	0.603168	ENSG00000115884
NET1	10	5412551..5458463	104.625	0.298467	1.22984	0.000246394	0.0148688	1	ENSG00000173848
H1FX	3	complement(129314771..129316277)	104.381	-0.563836	-1.47819	1.02588e-11	5.12869e-09	5.94928e-07	ENSG00000184897
F3	1	complement(94529225..94541800)	100.293	0.55597	1.47016	1.15771e-11	5.73827e-09	6.71378e-07	ENSG00000117525
TFRC	3	complement(196027183..196082189)	100.113	0.892439	1.85631	0	0	0	ENSG00000072274
TOP2A	17	complement(40388516..40417950)	97.6448	-0.602603	-1.51845	1.17906e-13	8.54698e-11	6.83759e-09	ENSG00000131747
FDFT1	8	11795573..11839309	94.8915	-0.269807	-1.20565	0.000903496	0.0420725	1	ENSG00000079459
ANLN	7	36389806..36453791	94.6104	-0.450042	-1.36608	3.03764e-08	7.01828e-06	0.00176159	ENSG00000011426
GPX2	14	complement(64939152..64942905)	91.1021	-0.429102	-1.3464	2.41195e-07	4.40111e-05	0.0139874	ENSG00000176153
TSPAN1	1	46175073..46185958	90.3812	-0.274068	-1.20921	0.000846646	0.0400152	1	ENSG00000117472
CKS1B	1	154974653..154979249	88.8602	-0.32739	-1.25474	6.81024e-05	0.00508943	1	ENSG00000173207
VAMP8	2	85561562..85582031	87.4565	-0.283377	-1.21704	0.000771342	0.0369989	1	ENSG00000118640
GARS	7	30594681..30634033	84.7919	-0.293242	-1.22539	0.000323695	0.0184579	1	ENSG00000106105
IFNGR1	6	complement(137197484..137219449)	83.5425	-0.365881	-1.28867	8.48237e-06	0.000917004	0.491909	ENSG00000027697
RAD21	8	complement(116845935..116874866)	81.9328	-0.272228	-1.20767	0.000809731	0.0384271	1	ENSG00000164754
CALM3	19	46601074..46610793	81.3349	-0.31665	-1.24543	0.000106892	0.00741495	1	ENSG00000160014
RAB25	1	156061160..156070514	81.0757	-0.310064	-1.23976	0.00018598	0.0118354	1	ENSG00000132698
TUBA4A	2	complement(219249711..219278170)	79.8387	0.487907	1.40241	2.40636e-09	7.34473e-07	0.00013955	ENSG00000127824
SCGB1A1	11	62405103..62423195	79.0092	-1.10662	-2.15341	0	0	0	ENSG00000149021
FLNA	X	complement(154348524..154374638)	78.672	0.374327	1.29623	3.88146e-06	0.000474881	0.225094	ENSG00000196924
CCNB2	15	59105078..59125045	76.3224	-0.509742	-1.4238	5.7763e-10	2.03018e-07	3.34979e-05	ENSG00000157456
HMGB2	4	complement(173331695..173335125)	75.4143	-0.507887	-1.42197	6.77053e-10	2.33712e-07	3.92636e-05	ENSG00000164104
CRABP2	1	complement(156699606..156705816)	74.9715	-0.95345	-1.9365	0	0	0	ENSG00000143320
NUSAP1	15	41332694..41381050	74.966	-0.581788	-1.4967	1.55609e-12	9.11522e-10	9.02407e-08	ENSG00000137804
HCAR2	12	complement(122701293..122703343)	72.328	-0.326498	-1.25397	8.06079e-05	0.00586526	1	ENSG00000182782
ANO1	11	70078302..70189528	71.8991	0.38006	1.3014	3.06757e-06	0.000388987	0.177894	ENSG00000131620
GPI	19	34359480..34402156	70.7831	-0.360816	-1.28415	9.15573e-06	0.000972452	0.530959	ENSG00000105220
CEP55	10	93496632..93529092	70.5324	-0.322745	-1.25071	8.36342e-05	0.00603248	1	ENSG00000138180
KRT15	17	complement(41513743..41522529)	68.9292	-0.872088	-1.83031	0	0	0	ENSG00000171346
DSG3	18	31447795..31478702	68.2945	-0.283776	-1.21738	0.000497334	0.0260358	1	ENSG00000134757
MCM3	6	complement(52264009..52284881)	67.4166	0.336267	1.26249	4.13994e-05	0.00341999	1	ENSG00000112118
EHF	11	34621093..34661057	66.4932	-0.368278	-1.29081	6.68148e-06	0.000742285	0.387473	ENSG00000135373
CCNA2	4	complement(121816444..121823933)	66.284	-0.352963	-1.27718	1.84015e-05	0.00174369	1	ENSG00000145386
PTTG1	5	160421822..160428744	65.3268	-0.326055	-1.25358	8.69807e-05	0.00621205	1	ENSG00000164611
CD44	11	35138870..35232402	65.0823	0.462594	1.37802	1.21812e-08	3.11196e-06	0.000706415	ENSG00000026508
IRAK1	X	complement(154010500..154019989)	64.6973	0.292813	1.22503	0.000351997	0.0196847	1	ENSG00000184216
ISG15	1	1001138..1014541	64.4573	0.298367	1.22975	0.000522998	0.0269597	1	ENSG00000187608
SLC25A6	X	complement(1386152..1392724)	63.0099	-0.278525	-1.21295	0.000787042	0.0375656	1	ENSG00000169100
CH17-360D5.3	10	complement(47970043..47973496)	62.6382	0.344967	1.27012	7.3699e-05	0.0054376	1	ENSG00000273760
OSTF1	9	75088543..75147265	62.4311	-0.293863	-1.22592	0.000502877	0.026202	1	ENSG00000134996
MYC	8	127735434..127741434	62.1671	0.291977	1.22432	0.000396768	0.0217069	1	ENSG00000136997
IL20RB	3	136946230..137011085	61.115	-0.572407	-1.487	5.26823e-12	2.80289e-09	3.05515e-07	ENSG00000174564
TNFRSF12A	16	3018445..3022383	60.4174	0.429414	1.34669	2.95493e-07	5.24044e-05	0.0171362	ENSG00000006327
RNF181	2	85595725..85597613	59.2966	-0.319615	-1.248	0.00017031	0.0110107	1	ENSG00000168894
KIF20A	5	138178719..138187715	58.811	-0.773352	-1.70924	0	0	0	ENSG00000112984
CDK1	10	60778331..60794852	58.6631	-0.416238	-1.33444	3.97394e-07	6.6606e-05	0.0230457	ENSG00000170312
KLF5	13	73054976..73077542	57.9317	-0.300534	-1.2316	0.000250136	0.0150476	1	ENSG00000102554
CALB1	8	complement(90058608..90095475)	57.7444	-0.440028	-1.35663	6.62005e-08	1.41143e-05	0.0038391	ENSG00000104327
SLC43A3	11	complement(57406954..57427580)	57.2559	0.490628	1.40506	2.57525e-09	7.77833e-07	0.000149344	ENSG00000134802
MYH9	22	complement(36281281..36388018)	56.1849	0.333022	1.25965	4.2219e-05	0.00347779	1	ENSG00000100345
FAM83D	20	38926312..38953106	55.8547	-0.603689	-1.5196	4.05675e-13	2.61399e-10	2.35259e-08	ENSG00000101447
FERMT1	20	complement(6074845..6123544)	54.3294	0.598749	1.5144	2.74447e-13	1.8294e-10	1.59157e-08	ENSG00000101311
IER3	6	complement(30743199..30744554)	54.021	0.614929	1.53148	7.36411e-13	4.40267e-10	4.27059e-08	ENSG00000137331
ESRP1	8	94641074..94707466	54.0018	-0.353282	-1.27746	1.62941e-05	0.00157226	0.944929	ENSG00000104413
NCAPD2	12	6493356..6531955	53.841	-0.452612	-1.36852	2.93348e-08	6.80473e-06	0.00170118	ENSG00000010292
IDH1	2	complement(208236227..208266074)	53.7421	-0.44631	-1.36255	5.20431e-08	1.13462e-05	0.00301809	ENSG00000138413
ATP1B1	1	169105697..169132722	52.5504	-0.284807	-1.21825	0.000571913	0.0289663	1	ENSG00000143153
KRT4	12	complement(52806549..52814551)	51.9621	-1.04771	-2.06725	0	0	0	ENSG00000170477
SHMT2	12	57229327..57234935	51.5217	-0.373712	-1.29568	5.13192e-06	0.000592849	0.29761	ENSG00000182199
CLCA2	1	86424086..86456558	50.7763	-0.472688	-1.38769	8.68493e-09	2.32893e-06	0.000503656	ENSG00000137975
ARL6IP5	3	69084944..69106066	50.5231	-0.326698	-1.25414	8.55265e-05	0.00614368	1	ENSG00000144746
PPIF	10	79347469..79355337	50.2005	0.353094	1.2773	2.18279e-05	0.00199345	1	ENSG00000108179
RACGAP1	12	complement(49976923..50033136)	49.926	-0.44989	-1.36594	4.34945e-08	9.73875e-06	0.00252234	ENSG00000161800
AARS	16	complement(70252295..70289543)	48.6392	-0.286125	-1.21936	0.000492049	0.0258468	1	ENSG00000090861
MMP28	17	complement(35756249..35795707)	48.5392	-0.350815	-1.27528	2.36168e-05	0.00212339	1	ENSG00000271447
KLK10	19	complement(51012739..51020175)	48.3128	-0.497531	-1.4118	1.62691e-09	5.24155e-07	9.43479e-05	ENSG00000129451
SQSTM1	5	179806398..179838078	48.1262	0.315639	1.24456	0.000108901	0.00753623	1	ENSG00000161011
HPGD	4	complement(174490177..174523154)	47.6854	-0.494829	-1.40915	1.56091e-09	5.08541e-07	9.05204e-05	ENSG00000164120
DSC3	18	complement(30990008..31042815)	47.1099	-0.327676	-1.25499	5.95622e-05	0.00458716	1	ENSG00000134762
EIF3J	15	44537057..44563029	47.0977	0.277317	1.21194	0.000814617	0.0385643	1	ENSG00000104131
UBE2S	19	complement(55399745..55407777)	47.0713	-0.290799	-1.22332	0.000473577	0.0250581	1	ENSG00000108106
SARS	1	109213918..109238169	46.5778	-0.334611	-1.26104	4.94711e-05	0.00395169	1	ENSG00000031698
FKBP4	12	2794953..2805423	45.9264	0.271369	1.20695	0.000939982	0.0435469	1	ENSG00000004478
RP11-1035H13.3	16	complement(18788063..18801519)	45.7196	-0.671875	-1.59314	1.26898e-13	8.97451e-11	7.3591e-09	ENSG00000260342
NFKBIA	14	complement(35401511..35404749)	45.0141	-0.306724	-1.2369	0.000244296	0.0147575	1	ENSG00000100906
LRRC8A	9	128882112..128918039	44.5017	0.291978	1.22432	0.000374641	0.020613	1	ENSG00000136802
SFPQ	1	complement(35176378..35193148)	43.8686	0.478781	1.39357	4.73142e-09	1.33846e-06	0.000274385	ENSG00000116560
PTHLH	12	complement(27958084..27972705)	43.4611	1.43182	2.69787	0	0	0	ENSG00000087494
AURKA	20	complement(56369389..56392337)	43.2308	-0.550645	-1.46474	4.04636e-11	1.7777e-08	2.34657e-06	ENSG00000087586
EGFR	7	55019021..55211628	43.0103	0.385222	1.30606	2.15186e-06	0.000286876	0.124791	ENSG00000146648
HTATIP2	11	20363685..20383783	42.7845	-0.281532	-1.21548	0.000723498	0.0350414	1	ENSG00000109854
AURKB	17	complement(8204733..8210600)	42.3233	-0.408944	-1.32771	1.16223e-06	0.00016808	0.0673999	ENSG00000178999
FAM83H	8	complement(143723933..143733801)	41.9177	0.279416	1.2137	0.000660235	0.0325305	1	ENSG00000180921
SPRR1B	1	153031202..153032900	41.5019	-0.314126	-1.24326	0.000672789	0.0330825	1	ENSG00000169469
FOSL1	11	complement(65892049..65900573)	41.4912	0.502076	1.41625	3.78721e-09	1.10183e-06	0.000219628	ENSG00000175592
CDKN3	14	54396849..54420218	41.4752	-0.481454	-1.39615	1.51127e-08	3.79401e-06	0.000876415	ENSG00000100526
TOMM40	19	44890569..44903689	41.4342	0.294169	1.22618	0.000385216	0.0211148	1	ENSG00000130204
CLIC4	1	24745357..24844324	41.0592	-0.345494	-1.27059	2.75722e-05	0.00239725	1	ENSG00000169504
CTA-392E5.1	8	85839705..85951083	40.9119	-0.354026	-1.27812	8.35358e-05	0.00603248	1	ENSG00000253154
ITGA2	5	52989326..53094779	40.7596	0.399526	1.31907	1.01645e-06	0.000150757	0.0589461	ENSG00000164171
SURF2	9	133356552..133361169	40.1596	0.294501	1.22646	0.000883052	0.0412983	1	ENSG00000148291
IGBP1	X	70133449..70166324	40.1467	-0.373279	-1.29529	1.11551e-05	0.00115108	0.646905	ENSG00000089289
HMMR	5	163460203..163491945	39.502	-0.700134	-1.62466	0	0	0	ENSG00000072571
CDCA8	1	37692418..37709719	39.3782	-0.412998	-1.33145	8.89057e-07	0.000132791	0.0515582	ENSG00000134690
WDR5	9	134135365..134159968	39.1919	0.276656	1.21138	0.000853822	0.040158	1	ENSG00000196363
RIPK4	21	complement(41739369..41767106)	39.1642	-0.351539	-1.27592	2.13132e-05	0.0019526	1	ENSG00000183421
SRM	1	complement(11054584..11060024)	39.0926	0.439321	1.35597	2.6173e-07	4.71374e-05	0.0151782	ENSG00000116649
AIMP2	7	6009245..6023834	38.9961	0.300318	1.23142	0.00042491	0.022979	1	ENSG00000106305
UNG	12	109097574..109110992	38.6548	0.557725	1.47195	3.77296e-11	1.67024e-08	2.18801e-06	ENSG00000076248
ANXA11	10	complement(80150889..80205572)	38.5059	-0.283509	-1.21715	0.000513695	0.0265984	1	ENSG00000122359
QARS	3	complement(49095932..49105135)	38.013	-0.305222	-1.23561	0.00021335	0.0131904	1	ENSG00000172053
SERPINB6	6	complement(2948159..2972165)	37.9239	-0.289076	-1.22186	0.000452524	0.0241299	1	ENSG00000124570
PLK1	16	23677656..23690367	37.4282	-0.550459	-1.46455	2.68202e-11	1.24145e-08	1.55536e-06	ENSG00000166851
KIF2C	1	44739818..44767767	37.3067	-0.601392	-1.51718	5.09814e-13	3.2136e-10	2.95652e-08	ENSG00000142945
FLNB	3	58008400..58172251	36.9837	0.287535	1.22055	0.00040486	0.0220664	1	ENSG00000136068
FST	5	53480409..53487134	36.9268	0.939666	1.91808	0	0	0	ENSG00000134363
ELF3	1	202007945..202017188	36.0314	-0.937589	-1.91533	0	0	0	ENSG00000163435
LRRC61	7	150322639..150338150	35.6996	-0.294908	-1.22681	0.000438321	0.0235799	1	ENSG00000127399
PCDH1	5	complement(141853111..141879246)	35.5079	0.419516	1.33748	3.46483e-07	5.94474e-05	0.0200932	ENSG00000156453
SLC20A1	2	112645857..112663827	35.1924	0.355369	1.27931	1.60707e-05	0.00155848	0.931973	ENSG00000144136
LAMA3	18	23689443..23955066	34.8887	0.920523	1.8928	0	0	0	ENSG00000053747
CKAP2	13	52455429..52476628	34.7839	-0.391633	-1.31188	2.20247e-06	0.000290947	0.127726	ENSG00000136108
SLC29A1	6	44219505..44234151	34.3341	0.424571	1.34217	3.90963e-07	6.57181e-05	0.0226727	ENSG00000112759
DLGAP5	14	complement(55148112..55191678)	34.0421	-0.540326	-1.4543	9.38413e-11	3.8596e-08	5.44204e-06	ENSG00000126787
RP11-290L1.3	12	76030494..76031378	33.4368	0.781215	1.71858	0.00018192	0.0116573	1	ENSG00000257453
NOP56	20	2652145..2658393	33.3306	0.360498	1.28387	1.26144e-05	0.00126345	0.731537	ENSG00000101361
SAMD9	7	complement(93099513..93118023)	33.179	-0.28959	-1.22229	0.000416299	0.0226049	1	ENSG00000205413
AHCYL1	1	109984686..110023741	33.0737	-0.286773	-1.21991	0.000510772	0.0264909	1	ENSG00000168710
MAT2A	2	85539165..85545280	32.9992	0.530521	1.44445	1.84795e-05	0.00174822	1	ENSG00000168906
AQP3	9	complement(33441154..33447611)	32.4772	-0.949101	-1.93067	0	0	0	ENSG00000165272
ALDH3A2	17	19648136..19677598	32.3676	-0.364209	-1.28718	1.05445e-05	0.00109587	0.611498	ENSG00000072210
BLVRB	19	complement(40447789..40465840)	32.3124	-0.327228	-1.2546	0.000154619	0.0101392	1	ENSG00000090013
GLUL	1	complement(182381704..182392206)	32.0202	-0.414587	-1.33292	4.01843e-07	6.69647e-05	0.0233037	ENSG00000135821
ALDH3A1	17	complement(19737984..19748943)	31.9467	-0.394472	-1.31446	2.16754e-06	0.000288302	0.1257	ENSG00000108602
DERA	12	15911172..16037282	31.7186	-0.300636	-1.23169	0.000353146	0.0197299	1	ENSG00000023697
MARVELD1	10	97713173..97718152	31.4649	0.432443	1.34952	2.56838e-07	4.64005e-05	0.0148946	ENSG00000155254
KNSTRN	15	40382721..40394246	31.3824	-0.354629	-1.27866	2.14959e-05	0.00196623	1	ENSG00000128944
PLEK2	14	complement(67386983..67412200)	31.3521	0.400713	1.32016	4.48471e-06	0.00053735	0.260077	ENSG00000100558
REEP4	8	complement(22138020..22141951)	31.0919	-0.29648	-1.22814	0.000493653	0.0258842	1	ENSG00000168476
ZNF385A	12	complement(54369133..54391298)	30.8852	-0.441782	-1.35828	1.46466e-07	2.85028e-05	0.00849385	ENSG00000161642
BUB1B	15	40161023..40221136	30.8244	-0.442172	-1.35865	1.02313e-07	2.08188e-05	0.00593335	ENSG00000156970
C3	19	complement(6677704..6730562)	30.5739	-0.519257	-1.43322	2.42894e-10	9.26704e-08	1.40859e-05	ENSG00000125730
TNIP1	5	complement(151029945..151093577)	30.2381	-0.330504	-1.25745	6.15748e-05	0.00466777	1	ENSG00000145901
CCDC86	11	60842071..60851081	30.2251	0.450931	1.36692	1.71419e-07	3.28084e-05	0.00994094	ENSG00000110104
SF1	11	complement(64764606..64778786)	30.1348	0.335203	1.26156	4.86942e-05	0.00390578	1	ENSG00000168066
SAA1	11	18266174..18269977	29.9706	-0.690526	-1.61387	1.91027e-07	3.62027e-05	0.011078	ENSG00000173432
SRSF6	20	43457928..43464247	29.6124	0.436288	1.35312	1.5868e-07	3.0572e-05	0.00920218	ENSG00000124193
HSPH1	13	complement(31134974..31162388)	29.3274	0.421662	1.33947	2.78347e-07	4.98206e-05	0.0161419	ENSG00000120694
CTB-102L5.4	19	38289151..38304910	29.315	-0.455029	-1.37081	5.04003e-06	0.000585735	0.292282	ENSG00000267748
KPNA3	13	complement(49699307..49792921)	29.2676	0.279319	1.21362	0.000782724	0.0374519	1	ENSG00000102753
KIFC1	6	33391536..33409924	29.2247	-0.386681	-1.30738	4.1388e-06	0.000501016	0.240018	ENSG00000237649
PDLIM4	5	132257671..132273454	29.0825	-0.424159	-1.34179	4.72569e-07	7.65509e-05	0.0274052	ENSG00000131435
GABARAP	17	complement(7240014..7242770)	28.4348	-0.392759	-1.3129	4.54872e-06	0.000542776	0.263789	ENSG00000170296
EWSR1	22	29268009..29300525	28.4345	0.287817	1.22079	0.000432646	0.0233395	1	ENSG00000182944
P4HA1	10	complement(73007217..73096974)	28.3782	-0.486188	-1.40074	8.71461e-09	2.32893e-06	0.000505377	ENSG00000122884
PROM2	2	95274453..95291308	28.374	-0.374958	-1.2968	5.57095e-06	0.000635965	0.32307	ENSG00000155066
TRIM29	11	complement(120111275..120185529)	27.8325	-0.284674	-1.21813	0.000498636	0.0260513	1	ENSG00000137699
NDRG1	8	complement(133237171..133302022)	27.7	-0.934177	-1.9108	3.4639e-14	2.82927e-11	2.00878e-09	ENSG00000104419
DUSP6	12	complement(89347232..89353271)	27.574	0.678242	1.60019	5.55112e-16	5.8531e-13	3.2192e-11	ENSG00000139318
PHLDA1	12	complement(76025447..76033932)	27.5493	0.697127	1.62127	0	0	0	ENSG00000139289
AKR1A1	1	45550543..45570049	27.2225	-0.336601	-1.26278	6.66581e-05	0.00498792	1	ENSG00000117448
ACTN1	14	complement(68874143..68979440)	26.9649	0.433367	1.35038	1.20548e-07	2.41063e-05	0.00699084	ENSG00000072110
ECM1	1	150508062..150513789	26.9297	0.474367	1.38931	0.000145045	0.0096021	1	ENSG00000143369
AMIGO2	12	complement(47075707..47079951)	26.9077	0.890338	1.85361	0	0	0	ENSG00000139211
MARS	12	57475445..57517569	26.8973	-0.336962	-1.26309	4.28721e-05	0.00351164	1	ENSG00000166986
MPHOSPH6	16	complement(82147798..82170226)	26.8625	0.282121	1.21598	0.00105611	0.0476993	1	ENSG00000135698
NEK2	1	complement(211658657..211675630)	26.7943	-0.646491	-1.56536	2.77556e-14	2.29943e-11	1.6096e-09	ENSG00000117650
WDR77	1	complement(111439890..111449376)	26.6823	0.397548	1.31727	3.07208e-06	0.000388987	0.178156	ENSG00000116455
SDCCAG3	9	complement(136401922..136410609)	26.3961	0.365996	1.28877	1.56268e-05	0.00152368	0.906227	ENSG00000165689
RNF26	11	119334527..119337313	26.3197	-0.291999	-1.22434	0.000584494	0.0293981	1	ENSG00000173456
YARS	1	complement(32775237..32818153)	26.2517	-0.281068	-1.21509	0.000620086	0.0309291	1	ENSG00000134684
MVP	16	29820394..29848039	26.0315	-0.282211	-1.21606	0.000636732	0.0316724	1	ENSG00000013364
UTP18	17	51260528..51297936	25.9901	0.365445	1.28828	1.87447e-05	0.00176468	1	ENSG00000011260
KIF22	16	29790719..29805385	25.98	-0.346968	-1.27188	3.26524e-05	0.00277651	1	ENSG00000079616
KIF23	15	69414246..69448427	25.8575	-0.298872	-1.23018	0.00029548	0.0170709	1	ENSG00000137807
FUS	16	31180110..31194871	25.7396	0.421592	1.3394	2.70462e-07	4.85592e-05	0.0156846	ENSG00000089280
GRINA	8	143990058..143993415	25.6962	0.37695	1.29859	1.12487e-05	0.00115458	0.652337	ENSG00000178719
WDR43	2	28894643..28948222	25.3583	0.326125	1.25364	0.000100179	0.00701643	1	ENSG00000163811
KLK8	19	complement(50996007..51002711)	25.2592	-0.28586	-1.21914	0.00104289	0.0472126	1	ENSG00000129455
CLDN4	7	73799542..73832693	24.9472	-0.353472	-1.27763	2.25434e-05	0.00204591	1	ENSG00000189143
TP53TG1	7	complement(87325225..87345515)	24.927	-0.47625	-1.39112	3.20107e-07	5.57467e-05	0.0185636	ENSG00000182165
RRS1	8	66429028..66430733	24.9193	0.317958	1.24657	0.000315451	0.0180946	1	ENSG00000179041
MRTO4	1	19251539..19260128	24.7532	0.31425	1.24336	0.000231894	0.0141707	1	ENSG00000053372
BUB1	2	complement(110637698..110678114)	24.5399	-0.488298	-1.40279	3.94474e-09	1.13813e-06	0.000228764	ENSG00000169679
PRC1	15	complement(90966038..90995629)	24.232	-0.400917	-1.32035	1.40756e-06	0.000196691	0.0816269	ENSG00000198901
WNT10A	2	218880363..218899581	24.1095	-0.470333	-1.38543	2.83069e-08	6.59267e-06	0.00164158	ENSG00000135925
HAUS4	14	complement(22946228..22957161)	24.0299	-0.517154	-1.43113	1.97226e-09	6.18244e-07	0.000114375	ENSG00000092036
CDK6	7	complement(92604921..92836594)	23.9161	0.300145	1.23127	0.000242791	0.0147056	1	ENSG00000105810
TGFA	2	complement(70447280..70554193)	23.8736	0.366252	1.289	1.15726e-05	0.00118155	0.671121	ENSG00000163235
ITGB5	3	complement(124761948..124901418)	23.857	0.719477	1.64658	0	0	0	ENSG00000082781
PIR	X	complement(15384799..15493564)	23.8001	-0.348866	-1.27356	4.94011e-05	0.00395154	1	ENSG00000087842
ST6GALNAC2	17	complement(76565379..76586956)	23.5704	-0.43487	-1.35179	3.28505e-07	5.68004e-05	0.0190507	ENSG00000070731
KCTD9	8	complement(25427847..25458476)	23.5434	-0.305008	-1.23543	0.000269205	0.0159581	1	ENSG00000104756
FUBP1	1	complement(77944055..77979110)	23.4144	0.383195	1.30423	4.14634e-06	0.000501016	0.240455	ENSG00000162613
SLC38A5	X	complement(48458537..48470256)	23.3864	0.452531	1.36844	8.19164e-08	1.70881e-05	0.00475049	ENSG00000017483
PDZK1IP1	1	complement(47183593..47191044)	23.2781	-0.58084	-1.49572	0.000576764	0.0291356	1	ENSG00000162366
PAK1IP1	6	10694695..10709782	23.0685	0.315719	1.24463	0.000356401	0.0198735	1	ENSG00000111845
SCEL	13	77535674..77645263	22.8556	-0.868376	-1.82561	0	0	0	ENSG00000136155
MCFD2	2	complement(46901870..46941855)	22.8356	0.315598	1.24453	0.000145654	0.00963144	1	ENSG00000180398
FAM162A	3	122384176..122412334	22.6709	-0.367082	-1.28974	1.36676e-05	0.00135489	0.792613	ENSG00000114023
INCENP	11	62123973..62153163	22.4017	-0.41149	-1.33006	9.45585e-07	0.000140606	0.0548364	ENSG00000149503
TTK	6	80003887..80042527	22.3681	-0.42416	-1.34179	4.26188e-07	7.00155e-05	0.0247155	ENSG00000112742
VAV2	9	complement(133761894..133992604)	22.1962	0.359587	1.28306	1.59798e-05	0.00155226	0.926699	ENSG00000160293
MPZL2	11	complement(118253403..118264536)	22.1092	-0.363392	-1.28645	1.42406e-05	0.00140689	0.825843	ENSG00000149573
SLC50A1	1	155135344..155138857	22.1073	-0.301971	-1.23283	0.000492833	0.0258646	1	ENSG00000169241
CAT	11	34438925..34472062	21.8252	-0.567805	-1.48227	2.9447e-11	1.34464e-08	1.70769e-06	ENSG00000121691
GLTP	12	complement(109850943..109880488)	21.7508	-0.400778	-1.32022	3.29949e-06	0.000411492	0.191344	ENSG00000139433
HJURP	2	complement(233833416..233854566)	21.713	-0.347416	-1.27228	3.9385e-05	0.00328163	1	ENSG00000123485
PROSER2	10	11823339..11872277	21.6523	-0.384047	-1.305	5.83679e-06	0.000661107	0.338487	ENSG00000148426
RRP9	3	complement(51933430..51941941)	21.3284	0.403633	1.32283	8.17082e-06	0.000887345	0.473842	ENSG00000114767
EFNB2	13	complement(106489731..106535114)	21.2746	0.799639	1.74067	0	0	0	ENSG00000125266
C10orf54	10	complement(71747559..71773498)	21.2643	-0.479987	-1.39473	9.97398e-09	2.61724e-06	0.000578411	ENSG00000107738
NCLN	19	3185563..3209575	21.1384	0.383431	1.30444	5.69642e-06	0.000647738	0.330347	ENSG00000125912
MMP2	16	55389700..55506691	21.0663	0.285646	1.21896	0.000653796	0.0322955	1	ENSG00000087245
CDK2AP2	11	complement(67506497..67508649)	20.9798	-0.298723	-1.23005	0.000679838	0.0332983	1	ENSG00000167797
NIP7	16	69339430..69343111	20.9515	0.327884	1.25517	0.000124835	0.00839844	1	ENSG00000132603
KRT80	12	complement(52168996..52192000)	20.8914	0.285074	1.21847	0.000715411	0.0347181	1	ENSG00000167767
S100A9	1	153357854..153361027	20.7924	-0.784709	-1.72275	0.000350569	0.0196427	1	ENSG00000163220
DCBLD2	3	complement(98795941..98901689)	20.7707	0.840864	1.79112	0	0	0	ENSG00000057019
SRPRB	3	133784033..133825772	20.7567	0.347519	1.27237	3.92154e-05	0.0032722	1	ENSG00000144867
ITPR3	6	33620365..33696574	20.5259	0.334742	1.26115	4.77334e-05	0.00384466	1	ENSG00000096433
LPCAT1	5	complement(1456480..1523977)	20.4374	0.447168	1.36336	7.95621e-08	1.66569e-05	0.00461397	ENSG00000153395
LTV1	6	143843344..143863812	20.3706	0.325017	1.25268	0.000270012	0.0159781	1	ENSG00000135521
PIH1D1	19	complement(49446298..49453497)	20.3359	-0.370517	-1.29282	1.4312e-05	0.00141153	0.82998	ENSG00000104872
NOP16	5	complement(176383938..176388975)	20.2179	0.347149	1.27204	5.84198e-05	0.00452925	1	ENSG00000048162
STARD10	11	complement(72754729..72794168)	20.1566	-0.347276	-1.27216	4.32491e-05	0.00352757	1	ENSG00000214530
SNAI2	8	complement(48917690..48921740)	20.0737	0.606304	1.52235	7.77101e-12	3.95312e-09	4.50656e-07	ENSG00000019549
PITX1	5	complement(135027735..135034813)	19.9655	-0.342111	-1.26761	5.92117e-05	0.00457231	1	ENSG00000069011
SLC2A1	1	complement(42925375..42959173)	19.9195	-0.294642	-1.22658	0.000446288	0.0238536	1	ENSG00000117394
BNIP3L	8	26382898..26505636	19.879	-0.684494	-1.60714	7.77156e-16	8.04801e-13	4.50688e-11	ENSG00000104765
PNO1	2	68157844..68176238	19.8459	0.422734	1.34047	1.2003e-06	0.000172296	0.0696075	ENSG00000115946
PSMB10	16	complement(67934502..67937087)	19.7485	-0.324275	-1.25204	0.000272683	0.0160869	1	ENSG00000205220
NBR1	17	43170481..43211689	19.6288	-0.305534	-1.23588	0.000215829	0.0133153	1	ENSG00000188554
LOXL4	10	complement(98247690..98268250)	19.5336	-0.436596	-1.35341	3.04984e-07	5.34559e-05	0.0176867	ENSG00000138131
PCK2	14	24094053..24110598	19.3211	-0.591107	-1.5064	3.50509e-12	1.8821e-09	2.03267e-07	ENSG00000100889
CENPA	2	26764289..26801067	19.2425	-0.462927	-1.37834	2.08573e-07	3.9018e-05	0.0120956	ENSG00000115163
EXOSC4	8	144078626..144080647	19.2052	0.349802	1.27439	0.000155568	0.0101825	1	ENSG00000178896
RPP25L	9	complement(34610486..34612104)	19.1536	-0.35996	-1.28339	0.000153545	0.0100842	1	ENSG00000164967
MOGS	2	complement(74461057..74465410)	19.1319	0.364947	1.28783	2.22806e-05	0.00202523	1	ENSG00000115275
UBALD2	17	76265202..76271299	19.0694	-0.504715	-1.41884	2.22785e-08	5.3609e-06	0.00129198	ENSG00000185262
RSL1D1	16	complement(11833850..11851585)	19.0564	0.330632	1.25756	7.50296e-05	0.00551493	1	ENSG00000171490
PTGR1	9	complement(111562577..111599855)	19.0359	-0.28872	-1.22156	0.000697139	0.0339937	1	ENSG00000106853
NT5E	6	85449584..85495791	19.0172	0.807586	1.75028	0	0	0	ENSG00000135318
ASNS	7	complement(97852118..97872542)	18.8602	-0.291798	-1.22416	0.000544294	0.027884	1	ENSG00000070669
YPEL5	2	30146941..30160533	18.8186	-0.342371	-1.26784	6.32053e-05	0.00476645	1	ENSG00000119801
NRG1	8	31639386..32767959	18.7394	0.3581	1.28174	1.33971e-05	0.00133035	0.776925	ENSG00000157168
CNTN1	12	40692442..41072418	18.712	-0.496898	-1.41118	2.22577e-09	6.90251e-07	0.000129077	ENSG00000018236
RP13-463N16.6	10	complement(5594991..5596118)	18.7103	0.882327	1.84335	5.9628e-10	2.0831e-07	3.45795e-05	ENSG00000242147
KIF4A	X	70290090..70420832	18.6935	-0.335323	-1.26166	7.11311e-05	0.00525482	1	ENSG00000090889
PORCN	X	48508962..48520814	18.6544	0.790772	1.73	0	0	0	ENSG00000102312
PTPN12	7	77537275..77640071	18.6531	0.294509	1.22647	0.000442945	0.0237186	1	ENSG00000127947
RHOV	15	complement(40872214..40874289)	18.5788	-1.23446	-2.35293	0	0	0	ENSG00000104140
YRDC	1	complement(37802944..37808185)	18.5075	0.303406	1.23405	0.000755317	0.0363505	1	ENSG00000196449
LYPD1	2	complement(132644853..132671579)	18.4304	0.374928	1.29678	2.08748e-05	0.00192766	1	ENSG00000150551
PRSS8	16	complement(31131433..31135762)	18.4245	-0.377098	-1.29873	1.28001e-05	0.00127984	0.742305	ENSG00000052344
CITED4	1	complement(40861051..40862366)	18.3858	-0.375575	-1.29736	5.7303e-05	0.00446055	1	ENSG00000179862
CTPS1	1	40979335..41012565	18.3721	0.458183	1.37381	5.19087e-08	1.13462e-05	0.00301029	ENSG00000171793
DSCC1	8	complement(119833976..119856010)	18.2833	0.293008	1.22519	0.00080332	0.0381541	1	ENSG00000136982
KRT6C	12	complement(52468516..52473785)	18.2491	-0.34256	-1.26801	7.65986e-05	0.00560165	1	ENSG00000170465
IGFBP4	17	40443461..40457731	18.2399	0.461468	1.37694	2.26873e-07	4.19007e-05	0.0131568	ENSG00000141753
ELK3	12	96194382..96269835	18.1664	0.278693	1.2131	0.000974244	0.0446981	1	ENSG00000111145
IL1B	2	complement(112829751..112836903)	17.9787	0.339267	1.26511	8.89443e-05	0.00631248	1	ENSG00000125538
FAM210B	20	56358915..56368663	17.9286	0.62782	1.54523	3.83471e-13	2.49868e-10	2.22383e-08	ENSG00000124098
DEPDC1	1	complement(68474152..68497221)	17.9131	-0.574621	-1.48929	7.71516e-12	3.95312e-09	4.47418e-07	ENSG00000024526
TRIM16L	17	18697998..18736118	17.8666	-0.393504	-1.31358	3.52497e-06	0.000434937	0.20442	ENSG00000108448
COQ5	12	complement(120503274..120534434)	17.7431	-0.443199	-1.35962	4.6183e-07	7.50857e-05	0.0267824	ENSG00000110871
HSD17B4	5	119452443..119637199	17.5767	-0.321707	-1.24981	0.000103442	0.00719284	1	ENSG00000133835
PTPRK	6	complement(127968779..128520674)	17.5178	0.45265	1.36855	4.73782e-08	1.04929e-05	0.00274755	ENSG00000152894
BARX2	11	129375940..129452279	17.4841	-0.491903	-1.4063	6.2842e-08	1.34477e-05	0.00364433	ENSG00000043039
ARL4C	2	complement(234493041..234497053)	17.4141	0.352784	1.27702	3.63319e-05	0.00304915	1	ENSG00000188042
AKAP2	9	110048598..110172512	17.4056	0.427016	1.34445	2.85965e-07	5.08701e-05	0.0165837	ENSG00000241978
PMEPA1	20	complement(57648392..57711536)	17.3017	1.96877	3.91433	0	0	0	ENSG00000124225
FSTL3	19	676365..683399	17.2614	0.381321	1.30253	1.16263e-05	0.00118494	0.674232	ENSG00000070404
RETSAT	2	complement(85342088..85354620)	17.2249	-0.34554	-1.27063	5.06623e-05	0.00401917	1	ENSG00000042445
TNFAIP3	6	137867188..137883312	17.1112	0.397006	1.31677	2.69675e-06	0.000346762	0.15639	ENSG00000118503
CLUH	17	complement(2689386..2712663)	16.987	0.287828	1.2208	0.000563287	0.0286043	1	ENSG00000132361
ZNF395	8	complement(28345585..28402701)	16.811	-0.304854	-1.23529	0.000278762	0.0163458	1	ENSG00000186918
CDKN1B	12	12715058..12722371	16.799	-0.373658	-1.29563	1.89934e-05	0.00178018	1	ENSG00000111276
DVL1	1	complement(1335276..1349350)	16.7512	0.307265	1.23736	0.000340412	0.0192574	1	ENSG00000107404
CKAP5	11	complement(46743048..46846308)	16.6721	-0.281774	-1.21569	0.000673096	0.0330825	1	ENSG00000175216
ZFP36L1	14	complement(68787660..68796253)	16.6254	0.475232	1.39014	2.05984e-08	5.06163e-06	0.00119454	ENSG00000185650
EPB41L1	20	36091504..36232799	16.5972	-0.300683	-1.23173	0.000273866	0.0161286	1	ENSG00000088367
CEBPB	20	50190734..50192689	16.4882	-0.407916	-1.32677	6.4785e-06	0.000722502	0.375701	ENSG00000172216
MFSD3	8	144509074..144511213	16.4329	-0.330827	-1.25773	0.000272242	0.0160773	1	ENSG00000167700
DEGS1	1	224175756..224193441	16.4113	0.49053	1.40496	3.59336e-08	8.20417e-06	0.00208386	ENSG00000143753
SPON1	11	13962689..14267884	16.3382	0.539631	1.4536	2.16541e-10	8.37176e-08	1.25576e-05	ENSG00000262655
LPCAT2	16	55508998..55586670	16.2706	0.317309	1.246	0.000142085	0.00944929	1	ENSG00000087253
PGAM5	12	132710819..132722734	16.1486	0.447663	1.36383	1.98055e-07	3.74125e-05	0.0114856	ENSG00000247077
PLOD3	7	complement(101205977..101218420)	16.0844	0.290698	1.22323	0.00055953	0.0284384	1	ENSG00000106397
COL4A2	13	110305812..110513027	16.0623	0.489487	1.40395	4.04205e-09	1.15471e-06	0.000234407	ENSG00000134871
SLC25A32	8	complement(103398635..103415189)	15.998	0.402348	1.32166	3.24546e-06	0.000406503	0.188211	ENSG00000164933
SOX7	8	complement(10723768..10730512)	15.9688	0.431075	1.34824	7.8859e-07	0.000119717	0.0457319	ENSG00000171056
PRKAR1B	7	complement(549197..727650)	15.8879	0.30311	1.2338	0.000376935	0.0207	1	ENSG00000188191
BORA	13	72727749..72756198	15.7707	-0.309693	-1.23944	0.000361948	0.0200862	1	ENSG00000136122
SLC4A11	20	complement(3227417..3239190)	15.7291	-0.278695	-1.2131	0.0011133	0.04974	1	ENSG00000088836
POFUT1	20	32207880..32238667	15.7242	0.299433	1.23066	0.000359317	0.0199784	1	ENSG00000101346
MYEOV	11	69294138..69367726	15.6996	0.405089	1.32417	2.74604e-06	0.000351541	0.159248	ENSG00000172927
GJB2	13	complement(20187470..20192898)	15.694	-0.380829	-1.30209	1.85224e-05	0.00174943	1	ENSG00000165474
PGM1	1	63593276..63660245	15.5902	-0.283783	-1.21738	0.000906345	0.0421498	1	ENSG00000079739
TGFBR2	3	30606502..30694142	15.5764	0.528677	1.44261	6.41917e-10	2.22911e-07	3.72261e-05	ENSG00000163513
CXXC5	5	139647299..139683882	15.5572	-0.290793	-1.22331	0.000705154	0.0343065	1	ENSG00000171604
COPG2	7	complement(130506238..130668748)	15.5403	-0.322939	-1.25088	0.000160156	0.0104357	1	ENSG00000158623
NUF2	1	163266576..163355764	15.5198	-0.409306	-1.32805	2.43719e-06	0.000318328	0.141338	ENSG00000143228
CYR61	1	85580761..85583962	15.493	1.03322	2.04659	0	0	0	ENSG00000142871
RP11-132A1.4	7	101308346..101310985	15.4661	0.505867	1.41998	3.57153e-06	0.000439746	0.20712	ENSG00000232445
WDR74	11	complement(62832342..62841809)	15.4638	0.286999	1.2201	0.000799768	0.0380477	1	ENSG00000133316
PDCD4	10	110871795..110900006	15.3388	-0.490148	-1.40459	9.7587e-09	2.58414e-06	0.000565927	ENSG00000150593
AKR1C3	10	5035354..5107686	15.3325	-0.345707	-1.27077	4.99338e-05	0.00397769	1	ENSG00000196139
GPRC5B	16	complement(19856691..19886167)	15.3032	0.361317	1.2846	1.68218e-05	0.00161245	0.975532	ENSG00000167191
HINT3	6	125956781..125980244	15.2617	-0.289071	-1.22185	0.000863092	0.0405283	1	ENSG00000111911
SLC25A43	X	119399060..119454478	15.1357	0.313454	1.24268	0.000342101	0.0193175	1	ENSG00000077713
COPS4	4	83034447..83075818	15.1097	-0.301507	-1.23243	0.000485507	0.0255959	1	ENSG00000138663
SOWAHC	2	109614334..109618990	15.0672	0.407472	1.32636	1.88681e-06	0.000255106	0.10942	ENSG00000198142
IL1A	2	complement(112773915..112784590)	15.0668	0.329125	1.25625	0.000283022	0.0165287	1	ENSG00000115008
ZMYND19	9	complement(137582079..137590490)	15.0418	0.37609	1.29782	2.84604e-05	0.00245607	1	ENSG00000165724
ALDOC	17	complement(28573115..28577264)	15.0038	-0.85141	-1.80426	3.03038e-11	1.36231e-08	1.75738e-06	ENSG00000109107
ZNF207	17	32350109..32381886	14.9091	0.284043	1.2176	0.000536837	0.0275263	1	ENSG00000010244
TNS4	17	complement(40475828..40501597)	14.8866	0.885482	1.84738	0	0	0	ENSG00000131746
ATP2B4	1	203626561..203744081	14.7971	-0.301672	-1.23257	0.000271846	0.0160702	1	ENSG00000058668
PUM3	9	complement(2720469..2844241)	14.7666	0.338615	1.26454	0.000136712	0.00912334	1	ENSG00000080608
MTRNR2L10	X	complement(55181391..55182920)	14.757	-0.477317	-1.39215	4.62229e-07	7.50857e-05	0.0268056	ENSG00000256045
NDC80	18	2571511..2616635	14.7425	-0.371823	-1.29399	1.78026e-05	0.00170083	1	ENSG00000080986
YTHDF1	20	complement(63195429..63216234)	14.7156	0.397885	1.31758	5.52667e-06	0.000632155	0.320503	ENSG00000149658
MSRB1	16	complement(1938210..1943326)	14.7026	-0.393339	-1.31343	1.4026e-05	0.00138804	0.813394	ENSG00000198736
RP11-603J24.9	12	56101331..56109289	14.613	-0.767378	-1.70217	4.81121e-06	0.000564242	0.279012	ENSG00000257411
SCARA3	8	27633868..27676776	14.6019	-0.335408	-1.26173	9.64736e-05	0.00681396	1	ENSG00000168077
CDCA2	8	25458997..25507920	14.5778	-0.381463	-1.30266	9.80915e-06	0.00103616	0.568852	ENSG00000184661
TGM1	14	complement(24249114..24264432)	14.5771	-0.73528	-1.66472	0	0	0	ENSG00000092295
RP13-1032I1.10	17	81703371..81720539	14.5207	0.33857	1.2645	0.000236734	0.0144057	1	ENSG00000262660
PSMB9	6	32844136..32859585	14.4957	-0.30402	-1.23458	0.000519153	0.0268092	1	ENSG00000240065
SLC37A2	11	125063067..125090312	14.4621	0.306489	1.23669	0.000274228	0.0161286	1	ENSG00000134955
TSC22D3	X	complement(107713221..107777342)	14.4506	-0.488012	-1.40251	1.15454e-08	2.96257e-06	0.00066954	ENSG00000157514
TRAFD1	12	112125501..112153609	14.4402	-0.368572	-1.29107	1.93146e-05	0.00180369	1	ENSG00000135148
RRP1B	21	43659548..43696079	14.2906	0.397248	1.31699	2.80365e-06	0.000358126	0.162589	ENSG00000160208
SRPX2	X	100644218..100671299	14.2601	-0.450196	-1.36623	5.96328e-07	9.37189e-05	0.0345823	ENSG00000102359
LYAR	4	complement(4267701..4290169)	14.2319	0.349251	1.2739	0.000112847	0.00771722	1	ENSG00000145220
SRRM2	16	2752329..2772538	14.2115	0.382834	1.3039	3.45471e-06	0.000429005	0.200346	ENSG00000167978
DPH2	1	43970000..43973369	14.2095	0.374099	1.29603	2.41619e-05	0.00216569	1	ENSG00000132768
SPAG5	17	complement(28577565..28599279)	14.1671	-0.410566	-1.32921	1.31384e-06	0.000185834	0.0761919	ENSG00000076382
FRMD3	9	complement(83242990..83538546)	14.1471	-0.350737	-1.27521	3.07367e-05	0.00262885	1	ENSG00000172159
QSOX2	9	complement(136206333..136245841)	14.147	0.344621	1.26982	5.94556e-05	0.00458504	1	ENSG00000165661
BTG1	12	complement(92140278..92145897)	14.1329	-0.384654	-1.30555	6.59502e-06	0.000734085	0.382458	ENSG00000133639
PLXNA1	3	126988594..127037392	14.1007	0.430005	1.34724	2.1497e-07	4.00854e-05	0.0124666	ENSG00000114554
NCF2	1	complement(183555563..183590876)	14.0762	-0.386175	-1.30692	1.23639e-05	0.00124914	0.717006	ENSG00000116701
AREG	4	74445134..74455009	14.0236	0.324081	1.25187	0.000580381	0.0292673	1	ENSG00000109321
TEAD4	12	2959330..3040673	13.9797	0.300029	1.23117	0.000931062	0.0431953	1	ENSG00000197905
PFKL	21	44300051..44327376	13.9654	-0.323164	-1.25107	0.000102982	0.0071694	1	ENSG00000141959
CAD	2	27217390..27243943	13.9209	0.376176	1.2979	6.73479e-06	0.000746776	0.390564	ENSG00000084774
PLEC	8	complement(143915147..143976734)	13.8625	0.462499	1.37793	1.81225e-08	4.49129e-06	0.00105096	ENSG00000178209
CLDN12	7	90383721..90513402	13.8119	-0.32424	-1.252	0.000114854	0.0078113	1	ENSG00000157224
RNF138	18	32091855..32131561	13.7083	0.307026	1.23715	0.000410523	0.022333	1	ENSG00000134758
NINJ1	9	complement(93121489..93134288)	13.6176	-0.531338	-1.44527	3.38094e-09	1.00034e-06	0.000196067	ENSG00000131669
DEPDC1B	5	complement(60596912..60700190)	13.5504	-0.449305	-1.36538	2.41335e-07	4.40111e-05	0.0139955	ENSG00000035499
CHAC2	2	53767792..53775196	13.4224	0.405405	1.32446	3.84963e-05	0.00322147	1	ENSG00000143942
CYTH3	7	complement(6161776..6272644)	13.4155	0.327444	1.25479	0.000114896	0.0078113	1	ENSG00000008256
CLN6	15	complement(68206992..68257211)	13.3721	0.433466	1.35047	3.63402e-07	6.18019e-05	0.0210744	ENSG00000128973
ETV4	17	complement(43527844..43579620)	13.3362	0.434396	1.35134	7.37993e-07	0.000113522	0.0427977	ENSG00000175832
BYSL	6	41921188..41933046	13.2942	0.299637	1.23083	0.00102164	0.0464029	1	ENSG00000112578
TIPIN	15	complement(66336206..66386746)	13.2822	0.334117	1.26061	0.000188893	0.011985	1	ENSG00000075131
FURIN	15	90868592..90883458	13.2607	0.4346	1.35154	4.52579e-07	7.39323e-05	0.026246	ENSG00000140564
NOP2	12	complement(6556863..6568691)	13.1212	0.440411	1.35699	3.29096e-07	5.68004e-05	0.0190849	ENSG00000111641
CDCP1	3	complement(45082278..45146422)	13.0503	0.297086	1.22866	0.000439613	0.0235917	1	ENSG00000163814
ARRDC3	5	complement(91368724..91383359)	13.0172	-0.880977	-1.84162	0	0	0	ENSG00000113369
JAG1	20	complement(10637684..10674107)	12.9039	0.417448	1.33556	6.29762e-07	9.79668e-05	0.0365211	ENSG00000101384
LETMD1	12	51047962..51060424	12.851	-0.332655	-1.25933	0.000114287	0.00779736	1	ENSG00000050426
FAM35A	10	87094161..87191468	12.7571	0.3619	1.28512	3.0491e-05	0.00261187	1	ENSG00000122376
TMEM132A	11	60924463..60937159	12.6991	0.332555	1.25924	7.92757e-05	0.00579012	1	ENSG00000006118
C4orf3	4	complement(119296419..119304445)	12.4943	-0.377031	-1.29867	2.12268e-05	0.00195085	1	ENSG00000164096
DUSP7	3	complement(52048919..52056550)	12.4937	0.45152	1.36748	1.31867e-07	2.6011e-05	0.00764724	ENSG00000164086
TMEM9	1	complement(201134772..201171574)	12.4523	-0.303779	-1.23437	0.000481164	0.0254132	1	ENSG00000116857
ABCC5	3	complement(183919934..184018015)	12.4263	-0.361548	-1.2848	1.30419e-05	0.0012973	0.756325	ENSG00000114770
TMEM159	16	21158377..21180616	12.3596	-0.306401	-1.23662	0.000690011	0.0337111	1	ENSG00000011638
NR1D2	3	23945260..23980618	12.3592	0.428949	1.34625	5.15767e-07	8.21815e-05	0.0299104	ENSG00000174738
PELP1	17	complement(4669774..4704337)	12.3426	0.293509	1.22562	0.000528573	0.0271987	1	ENSG00000141456
POLR1B	2	112541915..112577150	12.328	0.404597	1.32372	1.95361e-06	0.000262863	0.113294	ENSG00000125630
CXCL6	4	73836497..73849064	12.3082	-0.596567	-1.51211	5.09885e-06	0.000591385	0.295692	ENSG00000124875
NRARP	9	complement(137300482..137302251)	12.2814	-0.331824	-1.2586	0.000443759	0.0237403	1	ENSG00000198435
SYF2	1	complement(25222679..25232502)	12.2711	-0.292375	-1.22465	0.00090176	0.0420715	1	ENSG00000117614
EFNA1	1	155127460..155134857	12.2032	-0.329474	-1.25656	0.000274285	0.0161286	1	ENSG00000169242
FDXR	17	complement(74862497..74873031)	12.1787	-0.329283	-1.25639	0.000175558	0.0113248	1	ENSG00000161513
SLC25A22	11	complement(790475..798333)	12.1782	0.283568	1.2172	0.00102503	0.0465132	1	ENSG00000177542
MYO1E	15	complement(59132434..59372900)	12.1457	0.328672	1.25586	8.55996e-05	0.00614368	1	ENSG00000157483
OLR1	12	complement(10158301..10172138)	12.0045	-0.375944	-1.29769	2.51484e-05	0.00223339	1	ENSG00000173391
SECTM1	17	complement(82321024..82334074)	11.9531	-0.301485	-1.23241	0.000734529	0.035527	1	ENSG00000141574
TMEM19	12	71686087..71705046	11.9488	-0.35751	-1.28121	2.4807e-05	0.00221665	1	ENSG00000139291
ANKS6	9	complement(98731329..98796965)	11.9378	0.310281	1.23995	0.000212987	0.013182	1	ENSG00000165138
MYBBP1A	17	complement(4538897..4555631)	11.8794	0.327886	1.25517	0.000117722	0.00798473	1	ENSG00000132382
ADCY3	2	complement(24819169..24919839)	11.7818	0.511151	1.42519	2.39683e-09	7.34473e-07	0.000138997	ENSG00000138031
HGH1	8	144137769..144140843	11.7528	0.371149	1.29338	4.13059e-05	0.00341714	1	ENSG00000235173
NMB	15	complement(84655129..84658563)	11.7352	-0.533322	-1.44726	4.88381e-07	7.86727e-05	0.0283222	ENSG00000197696
BIRC3	11	102317450..102339403	11.6637	-0.595989	-1.51151	1.92868e-12	1.109e-09	1.11848e-07	ENSG00000023445
PEX6	6	complement(42963870..42979220)	11.6305	-0.331061	-1.25794	0.000177105	0.0113992	1	ENSG00000124587
MATN2	8	97868840..98036716	11.6219	-0.333214	-1.25982	8.19236e-05	0.00593123	1	ENSG00000132561
MANEAL	1	37793802..37801137	11.6104	0.378394	1.29989	2.63374e-05	0.00231418	1	ENSG00000185090
LSG1	3	complement(194640788..194672477)	11.5836	0.284016	1.21758	0.00101643	0.0463401	1	ENSG00000041802
HIRA	22	complement(19330698..19447450)	11.4714	0.311397	1.24091	0.000357924	0.0199314	1	ENSG00000100084
PSRC1	1	complement(109279556..109283186)	11.4508	-0.743968	-1.67478	4.44089e-16	4.85917e-13	2.57536e-11	ENSG00000134222
BRI3BP	12	124993700..125031231	11.4153	0.291463	1.22388	0.00060203	0.0301754	1	ENSG00000184992
CCNF	16	2429394..2458854	11.3763	-0.33815	-1.26413	8.87731e-05	0.00631248	1	ENSG00000162063
ARMC6	19	19033575..19060311	11.3742	0.430026	1.34726	1.03139e-06	0.000152195	0.0598126	ENSG00000105676
RAPGEFL1	17	40177010..40195656	11.2693	-0.389993	-1.31039	5.30476e-06	0.000611597	0.307633	ENSG00000108352
TFPI2	7	complement(93885397..93890991)	11.2241	0.665823	1.58647	7.49845e-13	4.43724e-10	4.3485e-08	ENSG00000105825
EPS8L2	11	694438..727727	11.1907	-0.34349	-1.26882	6.04217e-05	0.00462877	1	ENSG00000177106
PUS7	7	complement(105439661..105522267)	11.1592	0.321728	1.24983	0.000227058	0.0139072	1	ENSG00000091127
MAX	14	complement(65006174..65102695)	11.1326	0.285943	1.21921	0.00103692	0.0469789	1	ENSG00000125952
RP11-134F2.8	3	186581995..186597103	11.1313	0.753155	1.68547	0.000264947	0.0157912	1	ENSG00000283149
GNA12	7	complement(2728112..2844324)	11.1164	0.390472	1.31082	5.11695e-06	0.0005923	0.296742	ENSG00000146535
SERPINE1	7	101127089..101139266	11.1124	1.05471	2.07731	0	0	0	ENSG00000106366
HCAR3	12	complement(122714756..122716892)	11.1124	-0.361553	-1.28481	0.000110283	0.00760048	1	ENSG00000255398
TXNIP	1	complement(145992435..145996600)	11.0045	-1.50861	-2.84537	0	0	0	ENSG00000265972
ANKRD40	17	complement(50693190..50707924)	10.9988	0.329806	1.25684	0.00014488	0.0096021	1	ENSG00000154945
PDLIM7	5	complement(177483394..177497606)	10.9924	0.402499	1.3218	4.33012e-06	0.000519901	0.251112	ENSG00000196923
MCM10	10	13161554..13211104	10.9764	0.372852	1.29491	1.53869e-05	0.00150729	0.892317	ENSG00000065328
KAT2A	17	complement(42113108..42121358)	10.9701	0.423171	1.34087	1.88716e-06	0.000255106	0.10944	ENSG00000108773
LRRC58	3	complement(120324509..120349339)	10.9325	0.331169	1.25803	8.88936e-05	0.00631248	1	ENSG00000163428
VKORC1L1	7	65873267..65959563	10.9078	0.352284	1.27658	4.04871e-05	0.0033638	1	ENSG00000196715
FAT1	4	complement(186587783..186726722)	10.8998	0.369651	1.29204	7.61375e-06	0.000831519	0.441537	ENSG00000083857
ABHD4	14	22598237..22613215	10.875	-0.399887	-1.3194	5.355e-06	0.000614944	0.310547	ENSG00000100439
KIF20B	10	89701610..89774939	10.8625	-0.337562	-1.26362	7.04319e-05	0.00524324	1	ENSG00000138182
C19orf24	19	1275438..1279249	10.8573	0.337069	1.26319	0.000331897	0.01887	1	ENSG00000228300
PDCD11	10	103396648..103446292	10.8268	0.357252	1.28098	2.55052e-05	0.00226162	1	ENSG00000148843
MXD1	2	69897688..69942945	10.7845	-0.367317	-1.28995	1.67492e-05	0.00160815	0.971321	ENSG00000059728
ORAI1	12	121626550..121642677	10.7715	0.432583	1.34965	4.28563e-06	0.000515627	0.248532	ENSG00000276045
FAM64A	17	6444415..6451469	10.7476	-0.404871	-1.32397	8.65426e-06	0.000931128	0.501878	ENSG00000129195
IFFO2	1	complement(18904281..18956686)	10.739	0.437878	1.35461	3.37768e-07	5.81241e-05	0.0195878	ENSG00000169991
PVR	19	44643798..44663583	10.7126	0.502854	1.41701	2.17567e-08	5.27913e-06	0.00126171	ENSG00000073008
ZNF185	X	152914442..152973480	10.7029	-0.294647	-1.22659	0.000674448	0.0331182	1	ENSG00000147394
GLS	2	190880827..190965552	10.6664	0.336529	1.26271	5.97738e-05	0.00458814	1	ENSG00000115419
KCTD11	17	7351889..7354944	10.6445	-0.487695	-1.4022	1.00708e-07	2.05644e-05	0.00584028	ENSG00000213859
DCAF11	14	24114195..24125242	10.6419	-0.279432	-1.21372	0.00104619	0.0473252	1	ENSG00000100897
COQ4	9	128322536..128334072	10.6309	-0.284709	-1.21816	0.0010218	0.0464029	1	ENSG00000167113
RALGDS	9	complement(133097720..133149334)	10.6128	-0.312366	-1.24174	0.0002205	0.0135746	1	ENSG00000160271
KIRREL	1	157993273..158100262	10.6001	0.512325	1.42635	1.62453e-09	5.24155e-07	9.42097e-05	ENSG00000183853
CDC42EP2	11	65314818..65322429	10.5954	0.367207	1.28985	9.65836e-05	0.00681396	1	ENSG00000149798
SKIV2L	6	31959080..31969755	10.5513	-0.352195	-1.2765	4.26803e-05	0.00350087	1	ENSG00000204351
PDSS1	10	26697659..26746798	10.4973	0.326666	1.25411	0.000649808	0.0321259	1	ENSG00000148459
TMEM97	17	28319095..28328685	10.4621	0.422259	1.34002	3.58233e-06	0.000440141	0.207746	ENSG00000109084
GPSM2	1	108875350..108934545	10.4392	-0.621261	-1.53822	2.44582e-13	1.64928e-10	1.41838e-08	ENSG00000121957
FHL3	1	complement(37996770..38005606)	10.4269	0.314059	1.2432	0.00100602	0.0459379	1	ENSG00000183386
JMJD7	15	41828085..41837581	10.3887	-0.420695	-1.33857	1.10315e-05	0.00114035	0.639737	ENSG00000243789
HBP1	7	107168961..107202529	10.3491	-0.522367	-1.43631	1.14939e-09	3.85291e-07	6.66553e-05	ENSG00000105856
MLLT6	17	38705542..38729803	10.349	0.281388	1.21536	0.000721423	0.0349806	1	ENSG00000275023
CDC25C	5	complement(138285265..138338355)	10.3286	-0.593166	-1.50855	8.52758e-11	3.58356e-08	4.94531e-06	ENSG00000158402
WWTR1	3	complement(149517235..149736714)	10.2849	0.304138	1.23468	0.00031691	0.0181245	1	ENSG00000018408
RAB9A	X	13689125..13710506	10.2791	-0.351408	-1.27581	0.000201387	0.0126395	1	ENSG00000123595
RALGPS2	1	178725147..178921841	10.2763	-0.302499	-1.23328	0.000316748	0.0181245	1	ENSG00000116191
CKAP2L	2	complement(112736607..112764677)	10.2609	-0.297516	-1.22903	0.00057859	0.0292025	1	ENSG00000169607
IQGAP3	1	complement(156525405..156572604)	10.2498	-0.600942	-1.51671	2.37477e-12	1.3116e-09	1.37717e-07	ENSG00000183856
CHPF2	7	151232489..151238827	10.2379	0.591869	1.5072	3.00296e-11	1.36053e-08	1.74148e-06	ENSG00000033100
GOLM1	9	complement(86026146..86100173)	10.2327	0.369172	1.29161	2.89333e-05	0.00248946	1	ENSG00000135052
TRIB1	8	125430321..125438405	10.2296	0.437094	1.35387	8.23495e-07	0.000124365	0.0477561	ENSG00000173334
UTP14A	X	129906121..129929761	10.2285	0.359349	1.28285	4.91255e-05	0.00393492	1	ENSG00000156697
SFRP1	8	complement(41261958..41309497)	10.2179	0.347375	1.27224	7.0777e-05	0.00524872	1	ENSG00000104332
CCNDBP1	15	43185118..43197176	10.2111	-0.331828	-1.25861	0.000100396	0.00702312	1	ENSG00000166946
TEF	22	41367333..41399326	10.1976	0.571234	1.48579	7.22772e-06	0.000793845	0.41915	ENSG00000167074
ZC3HAV1	7	complement(139043520..139109719)	10.1808	0.285226	1.2186	0.000742319	0.0358738	1	ENSG00000105939
PPAN	19	10106289..10111634	10.0939	0.388347	1.30889	3.01543e-05	0.00258684	1	ENSG00000130810
LONP1	19	complement(5691834..5720572)	10.0666	-0.306846	-1.237	0.000403192	0.0220169	1	ENSG00000196365
FGFR3	4	1793307..1808872	10.0649	-0.881151	-1.84184	0	0	0	ENSG00000068078

## Sheet: 5xssUVR_3
Name	Chromosome	Region	Max group mean	Log₂ fold change	Fold change	P-value	FDR p-value	Bonferroni	ENSEMBL
MT-CYB	MT	14747..15887	1963.24	0.572903	1.48751	2.85554e-06	0.00153332	0.165598	ENSG00000198727
KRT6A	12	complement(52487174..52493257)	1034.47	-0.449114	-1.3652	2.7332e-08	2.99063e-05	0.00158504	ENSG00000205420
IGFBP3	7	complement(45912245..45921874)	336.335	-0.490755	-1.40518	1.35304e-09	1.74367e-06	7.84653e-05	ENSG00000146674
LCN2	9	128149071..128153455	329.091	0.370167	1.2925	5.63009e-06	0.0027906	0.3265	ENSG00000148346
HSPA5	9	complement(125234853..125241330)	198.505	0.335542	1.26185	3.62739e-05	0.0117519	1	ENSG00000044574
F3	1	complement(94529225..94541800)	196.283	-0.590183	-1.50544	4.60965e-13	1.57249e-09	2.67323e-08	ENSG00000117525
FGFBP1	4	complement(15935569..15938740)	178.132	-0.548355	-1.46242	3.36436e-11	6.50354e-08	1.95106e-06	ENSG00000137440
UCA1_1	19	15828961..15836320	173.675	-0.344142	-1.2694	2.58809e-05	0.00909626	1	ENSG00000214049
ATF4	22	39519695..39522685	136.437	0.432276	1.34936	1.37043e-07	0.000128184	0.0079474	ENSG00000128272
PSAT1	9	78297143..78330093	130.836	0.665548	1.58617	6.66134e-16	4.29227e-12	3.86304e-11	ENSG00000135069
ADIRF	10	86968192..86983934	112.47	-0.365067	-1.28794	1.64031e-05	0.00624015	0.951247	ENSG00000148671
IRF6	1	complement(209785623..209806175)	108.956	-0.303417	-1.23406	0.000196868	0.03793	1	ENSG00000117595
MIR205HG	1	209428820..209432838	100.641	-0.340167	-1.2659	3.31017e-05	0.0110961	1	ENSG00000230937
HCAR2	12	complement(122701293..122703343)	96.252	-0.352319	-1.27661	2.1761e-05	0.00793688	1	ENSG00000182782
GPX2	14	complement(64939152..64942905)	91.5145	-0.322037	-1.25009	0.000124514	0.027666	1	ENSG00000176153
SAT1	X	23783173..23786226	89.6247	-0.451857	-1.3678	0.000258321	0.0471438	1	ENSG00000130066
ALDH3A1	17	complement(19737984..19748943)	89.3459	-1.02705	-2.03786	1.11022e-16	1.07307e-12	6.43841e-12	ENSG00000108602
THBS1	15	39581079..39599466	88.6563	-0.606343	-1.5224	7.68599e-07	0.000518286	0.0445726	ENSG00000137801
GARS	7	30594681..30634033	85.0208	0.556442	1.47064	1.19739e-11	2.67072e-08	6.94388e-07	ENSG00000106105
BCAM	19	44809059..44821420	83.159	-0.305039	-1.23545	0.000189949	0.0375602	1	ENSG00000187244
RP11-577H5.5	7	complement(102637049..102671641)	75.2382	-0.325827	-1.25338	0.000112934	0.0264084	1	ENSG00000267645
SLC1A5	19	complement(46774883..46788594)	70.7274	0.411367	1.32995	6.44726e-07	0.000450469	0.0373889	ENSG00000105281
PROM2	2	95274453..95291308	66.8148	-0.31251	-1.24187	0.000132555	0.0291179	1	ENSG00000155066
IARS	9	complement(92210207..92293756)	62.6885	0.322217	1.25025	7.91713e-05	0.0202209	1	ENSG00000196305
GPRC5A	12	12890782..12917937	61.9155	-0.505647	-1.41976	3.86543e-05	0.0123848	1	ENSG00000013588
PLK2	5	complement(58453982..58460260)	61.6193	-0.461305	-1.37679	0.000183776	0.0370054	1	ENSG00000145632
TARS	5	33440696..33469539	57.4386	0.38348	1.30449	2.97708e-06	0.00158392	0.172647	ENSG00000113407
FOSL1	11	complement(65892049..65900573)	55.0203	-0.37064	-1.29293	1.31067e-05	0.00535269	0.760083	ENSG00000175592
ITGA2	5	52989326..53094779	52.6116	0.328457	1.25567	5.87815e-05	0.0166002	1	ENSG00000164171
TXNRD1	12	104215779..104350305	49.6799	-0.611911	-1.52828	9.71445e-14	4.024e-10	5.6336e-09	ENSG00000198431
SPRR1B	1	153031202..153032900	49.2693	-0.902879	-1.86979	1.8761e-11	3.88567e-08	1.08799e-06	ENSG00000169469
AARS	16	complement(70252295..70289543)	48.4322	0.432198	1.34929	1.80774e-07	0.000159527	0.0104834	ENSG00000090861
TUBA4A	2	complement(219249711..219278170)	46.2354	0.398701	1.31832	1.61694e-06	0.000947165	0.0937693	ENSG00000127824
TXNIP	1	complement(145992435..145996600)	45.7897	-1.62947	-3.094	1.29896e-14	5.79456e-11	7.53293e-10	ENSG00000265972
SLC4A11	20	complement(3227417..3239190)	44.5758	-0.330176	-1.25717	7.15963e-05	0.0188728	1	ENSG00000088836
AKR1C2	10	complement(4987400..5018031)	43.837	-0.556101	-1.47029	6.60961e-06	0.00319987	0.383305	ENSG00000151632
HAS3	16	69105564..69118719	43.6562	-0.377479	-1.29907	4.9609e-06	0.00252362	0.287693	ENSG00000103044
DKK1	10	52314296..52318042	43.6458	-0.318053	-1.24665	0.000192002	0.0375602	1	ENSG00000107984
IL1RN	2	113107214..113134016	41.1212	-0.429923	-1.34716	3.25832e-07	0.000266136	0.0188956	ENSG00000136689
SRSF3	6	36594353..36605600	40.1144	0.365812	1.28861	9.12274e-06	0.00416572	0.529046	ENSG00000112081
PHGDH	1	119659798..119744215	38.9462	0.335382	1.26171	5.0488e-05	0.0153293	1	ENSG00000092621
KLK10	19	complement(51012739..51020175)	38.4384	-0.400773	-1.32022	1.72874e-06	0.000981539	0.100253	ENSG00000129451
AMOTL2	3	complement(134355874..134375479)	38.3624	-0.465193	-1.3805	0.000168189	0.0347103	1	ENSG00000114019
ALDH3A2	17	19648136..19677598	38.1642	-0.387642	-1.30825	3.0848e-06	0.0016263	0.178893	ENSG00000072210
OASL	12	complement(121019111..121039242)	36.9242	0.474123	1.38907	1.8807e-08	2.09742e-05	0.00109066	ENSG00000135114
UGCG	9	111896766..111935369	36.4451	-0.496234	-1.41053	2.8503e-09	3.44275e-06	0.000165295	ENSG00000148154
H2BFS	21	43565189..43565648	35.1154	-0.399407	-1.31897	0.000165293	0.0344809	1	ENSG00000234289
AMOTL1	11	94706431..94876753	34.3357	-0.394486	-1.31447	1.50945e-06	0.000911832	0.0875358	ENSG00000166025
SLC20A1	2	112645857..112663827	34.0888	-0.58624	-1.50133	1.96843e-12	4.96317e-09	1.14153e-07	ENSG00000144136
IFIT3	10	89327894..89340971	34.0532	0.324254	1.25202	0.000152688	0.0326742	1	ENSG00000119917
FERMT1	20	complement(6074845..6123544)	33.9454	0.373707	1.29568	7.05762e-06	0.00334376	0.409286	ENSG00000101311
NDRG1	8	complement(133237171..133302022)	33.764	-1.01536	-2.0214	1.99303e-10	3.04158e-07	1.1558e-05	ENSG00000104419
EIF5	14	103333544..103345025	33.2755	0.466136	1.3814	0.000157888	0.033417	1	ENSG00000100664
EGR1	5	138465490..138469315	32.7431	-0.82944	-1.777	4.42149e-11	8.01284e-08	2.56411e-06	ENSG00000120738
GADD45A	1	67685061..67688338	32.4241	-0.384202	-1.30514	1.10344e-05	0.00473447	0.639909	ENSG00000116717
OSER1	20	complement(44196496..44210791)	32.3984	-0.321762	-1.24986	0.000279885	0.0496364	1	ENSG00000132823
HJURP	2	complement(233833416..233854566)	32.2161	-0.335951	-1.26221	6.76975e-05	0.0183929	1	ENSG00000123485
AQP3	9	complement(33441154..33447611)	31.8276	-0.434607	-1.35154	3.91267e-07	0.000309945	0.0226904	ENSG00000165272
ZC3H12A	1	37474552..37484379	31.5844	0.346035	1.27106	4.92095e-05	0.0150198	1	ENSG00000163874
FAM83A	8	123178960..123210079	31.4	-0.401593	-1.32097	1.31358e-06	0.000801864	0.076177	ENSG00000147689
NOP56	20	2652145..2658393	31.0502	0.406123	1.32512	1.13758e-06	0.000723553	0.0659703	ENSG00000101361
CLDN4	7	73799542..73832693	29.5043	-0.472407	-1.38742	0.000148893	0.03198	1	ENSG00000189143
SCEL	13	77535674..77645263	29.4338	-0.447016	-1.36322	1.21224e-07	0.000115246	0.00703003	ENSG00000136155
SFPQ	1	complement(35176378..35193148)	28.3044	0.457332	1.373	0.000219476	0.0410576	1	ENSG00000116560
ABCC5	3	complement(183919934..184018015)	28.0177	-0.497557	-1.41182	1.40778e-09	1.77478e-06	8.16399e-05	ENSG00000114770
MARS	12	57475445..57517569	27.9102	0.511318	1.42535	3.67576e-05	0.0118425	1	ENSG00000166986
ZBED2	3	complement(111592900..111595443)	27.9046	-0.345815	-1.27087	7.84289e-05	0.020125	1	ENSG00000177494
DUSP10	1	complement(221701424..221742176)	27.8266	-0.412833	-1.3313	1.74332e-06	0.000981539	0.101099	ENSG00000143507
MINK1	17	4833388..4898061	27.6644	-0.318968	-1.24744	0.000115852	0.0265553	1	ENSG00000141503
ANXA10	4	168092515..168187690	27.3524	-0.494305	-1.40864	4.01973e-08	4.23841e-05	0.00233112	ENSG00000109511
CLU	8	complement(27596917..27615031)	26.9456	-0.527225	-1.44115	2.61106e-10	3.88258e-07	1.51421e-05	ENSG00000120885
AREG	4	74445134..74455009	26.673	-0.913652	-1.88381	2.96141e-12	7.15575e-09	1.71738e-07	ENSG00000109321
XBP1	22	complement(28794555..28800597)	26.3682	0.46837	1.38355	6.21737e-08	6.43853e-05	0.00360558	ENSG00000100219
XPOT	12	64404350..64451127	25.9164	0.315869	1.24476	0.000142155	0.0309793	1	ENSG00000184575
KRT16P6	17	complement(16817983..16822579)	25.1183	-1.07157	-2.10171	2.04102e-06	0.00113811	0.118363	ENSG00000226145
YARS	1	complement(32775237..32818153)	24.4182	0.32778	1.25508	7.72476e-05	0.01991	1	ENSG00000134684
FUS	16	31180110..31194871	23.0458	0.299978	1.23113	0.000279561	0.0496364	1	ENSG00000089280
ABCF2	7	complement(151207837..151227230)	22.6192	0.335005	1.26138	8.31202e-05	0.0207772	1	ENSG00000033050
C10orf54	10	complement(71747559..71773498)	21.8617	-0.42909	-1.34638	4.23855e-07	0.000327736	0.0245802	ENSG00000107738
NUFIP2	17	complement(29255836..29294118)	21.6602	-0.327703	-1.25501	7.25151e-05	0.0190285	1	ENSG00000108256
MTHFD2	2	74198562..74217565	21.4564	0.564908	1.47929	3.62438e-11	6.78016e-08	2.10185e-06	ENSG00000065911
RP11-109D20.2	15	complement(45073492..45074048)	21.2571	0.831683	1.77976	4.54419e-05	0.0141681	1	ENSG00000259352
BTG2	1	203305491..203309602	20.2285	-0.515261	-1.42925	5.69426e-05	0.0164289	1	ENSG00000159388
TGM1	14	complement(24249114..24264432)	20.1269	-0.550486	-1.46458	1.37564e-05	0.00554002	0.797764	ENSG00000092295
TRIM16L	17	18697998..18736118	19.7264	-0.379653	-1.30103	1.00735e-05	0.00444223	0.58418	ENSG00000108448
PHLDB2	3	111732497..111976517	19.683	-0.32033	-1.24862	0.000104377	0.0251164	1	ENSG00000144824
ATP2B4	1	203626561..203744081	19.4815	-0.384856	-1.30573	3.63982e-06	0.00188465	0.21108	ENSG00000058668
AMIGO2	12	complement(47075707..47079951)	19.404	0.416513	1.3347	1.53307e-06	0.000916555	0.0889058	ENSG00000139211
MTRNR2L1	17	22523111..22524663	19.3163	-0.534156	-1.4481	5.77814e-05	0.0165067	1	ENSG00000256618
LTB4R	14	24311450..24318036	19.2497	-0.449254	-1.36533	1.81556e-07	0.000159527	0.0105288	ENSG00000213903
HIST1H1C	6	complement(26055787..26056428)	19.1817	-0.636538	-1.55459	1.64633e-05	0.00624015	0.954742	ENSG00000187837
MXD1	2	69897688..69942945	19.0415	-0.490175	-1.40462	6.97032e-09	8.08445e-06	0.000404223	ENSG00000059728
AIMP2	7	6009245..6023834	18.8905	0.411646	1.3302	1.0377e-05	0.0044909	0.601781	ENSG00000106305
MTRNR2L10	X	complement(55181391..55182920)	18.4605	-0.519564	-1.43352	9.88033e-05	0.0238742	1	ENSG00000256045
RRS1	8	66429028..66430733	18.3232	0.383848	1.30482	4.89629e-05	0.0150198	1	ENSG00000179041
ADAMTSL4	1	150549369..150560937	18.2317	-0.72575	-1.65376	9.47518e-07	0.000624414	0.0549485	ENSG00000143382
PIK3R2	19	18153118..18170540	18.107	0.6933	1.61698	0.000217354	0.0407922	1	ENSG00000105647
ERMP1	9	complement(5765076..5833117)	17.8904	-0.332972	-1.25961	8.15059e-05	0.0204619	1	ENSG00000099219
MRTO4	1	19251539..19260128	17.2692	0.361483	1.28475	5.60462e-05	0.0163328	1	ENSG00000053372
ALDOC	17	complement(28573115..28577264)	16.8113	-0.875979	-1.83525	5.15018e-06	0.00257474	0.298669	ENSG00000109107
SNX33	15	75647906..75662301	16.8056	-0.409825	-1.32852	1.10506e-06	0.00072005	0.0640844	ENSG00000173548
TNFAIP3	6	137867188..137883312	16.7523	0.314042	1.24319	0.000256811	0.0471297	1	ENSG00000118503
MTHFD1L	6	150865549..151101887	16.5691	0.371351	1.29356	1.61567e-05	0.00620502	0.936958	ENSG00000120254
OXSR1	3	38165089..38255488	16.4259	-0.316913	-1.24566	0.000196871	0.03793	1	ENSG00000172939
RASA4	7	complement(102573807..102616757)	16.2128	-0.532965	-1.4469	1.93476e-05	0.00714652	1	ENSG00000105808
SLC12A6	15	complement(34229996..34338060)	15.9225	-0.345597	-1.27068	3.49118e-05	0.0114384	1	ENSG00000140199
FOXE1	9	97853254..97856715	15.8691	-0.393017	-1.31314	9.72359e-06	0.00433762	0.563891	ENSG00000178919
P4HA1	10	complement(73007217..73096974)	15.5666	-0.46739	-1.38261	0.000284106	0.0499048	1	ENSG00000122884
RP11-290L1.3	12	76030494..76031378	15.5585	0.864992	1.82133	0.000142631	0.0309793	1	ENSG00000257453
HIST1H2AC	6	26124145..26139116	15.2769	-0.37618	-1.2979	0.000112648	0.0264084	1	ENSG00000180573
ZNF185	X	152914442..152973480	15.0595	-0.547732	-1.46179	3.60499e-10	5.22651e-07	2.0906e-05	ENSG00000147394
BCL10	1	complement(85266248..85277090)	14.7744	-0.359786	-1.28324	7.95e-05	0.0202209	1	ENSG00000142867
MYEOV	11	69294138..69367726	14.7398	-0.360317	-1.28371	4.84925e-05	0.0149584	1	ENSG00000172927
PNISR	6	complement(99398051..99425331)	14.654	-0.330579	-1.25752	7.52062e-05	0.0194703	1	ENSG00000132424
OLFML2A	9	124777158..124814885	14.6453	-0.403449	-1.32267	2.26367e-06	0.00125023	0.131275	ENSG00000185585
SERTAD2	2	complement(64631621..64751005)	14.5177	-0.553249	-1.46739	1.27204e-10	1.99712e-07	7.37682e-06	ENSG00000179833
ZFC3H1	12	complement(71609472..71667725)	14.3471	-0.329421	-1.25651	8.64023e-05	0.0213219	1	ENSG00000133858
KLK11	19	complement(51022216..51028039)	14.2749	-0.564765	-1.47915	6.49675e-10	9.18926e-07	3.7676e-05	ENSG00000167757
GABARAPL1	12	10212458..10223130	14.2701	-0.378027	-1.29956	1.87523e-05	0.00697107	1	ENSG00000139112
CLIP4	2	29097705..29189643	14.1851	-0.380135	-1.30146	7.40133e-06	0.00343374	0.429218	ENSG00000115295
IFI30	19	18173162..18178117	14.1735	0.506889	1.42098	0.000111484	0.0262812	1	ENSG00000216490
ZC3HAV1	7	complement(139043520..139109719)	14.0155	0.306692	1.23687	0.000285332	0.0499048	1	ENSG00000105939
STARD4	5	complement(111496033..111512590)	13.7025	-0.324952	-1.25262	0.00016815	0.0347103	1	ENSG00000164211
SEMA3F	3	50155045..50189075	13.6856	-0.316825	-1.24559	0.000285155	0.0499048	1	ENSG00000001617
AKR1C3	10	5035354..5107686	13.677	-0.568994	-1.48349	1.2742e-10	1.99712e-07	7.38933e-06	ENSG00000196139
NGFR	17	49495293..49515017	13.5316	-0.568202	-1.48267	0.000285701	0.0499048	1	ENSG00000064300
TRIM26	6	complement(30184455..30213427)	13.2626	0.382108	1.30324	1.54094e-05	0.00599746	0.893621	ENSG00000234127
ZFP36	19	39406813..39409412	13.0963	-0.581663	-1.49657	1.52755e-05	0.00598551	0.885856	ENSG00000128016
FAM210B	20	56358915..56368663	12.9239	0.490173	1.40461	6.39278e-08	6.50403e-05	0.0037073	ENSG00000124098
UBE2J1	6	complement(89326625..89352848)	12.872	0.329593	1.25666	0.000200009	0.0382836	1	ENSG00000198833
TRIB3	20	362835..397559	12.6284	0.47197	1.387	2.28613e-07	0.000192141	0.0132577	ENSG00000101255
KLK13	19	complement(51056206..51065114)	12.271	-0.550377	-1.46447	4.64884e-05	0.0144169	1	ENSG00000167759
CLIP2	7	74289475..74405943	12.1427	-0.367354	-1.28998	1.83811e-05	0.00687714	1	ENSG00000106665
RP11-1E6.1	4	43340875..43345600	12.0517	-0.586191	-1.50128	0.000209973	0.0397934	1	ENSG00000250657
GPRC5B	16	complement(19856691..19886167)	12.0052	0.333966	1.26047	0.000107783	0.0257224	1	ENSG00000167191
NAB2	12	57088894..57095476	11.9681	-0.3451	-1.27024	0.000196096	0.03793	1	ENSG00000166886
PI4KAP1	22	complement(18533646..18577968)	11.9594	-0.505099	-1.41922	1.31431e-08	1.4945e-05	0.000762194	ENSG00000274602
GCLC	6	complement(53497341..53616970)	11.8719	-0.662786	-1.58314	1.09912e-14	5.31168e-11	6.37402e-10	ENSG00000001084
YOD1	1	complement(207043849..207052980)	11.688	-0.568493	-1.48297	6.69593e-11	1.14209e-07	3.88311e-06	ENSG00000180667
BCL2L2-PABPN1	14	23306835..23325369	11.6737	-0.383033	-1.30408	0.000214385	0.0404972	1	ENSG00000258643
FN1	2	complement(215360440..215436172)	11.638	0.539207	1.45317	8.62951e-11	1.42984e-07	5.00442e-06	ENSG00000115414
SPRR1A	1	152985231..152985500	11.5093	-1.18532	-2.27414	0.000117159	0.0265695	1	ENSG00000169474
CYP4F11	19	complement(15912367..15934867)	11.506	-0.817096	-1.76186	0	0	0	ENSG00000171903
UTP14A	X	129906121..129929761	11.4692	0.345654	1.27073	0.000123009	0.0274366	1	ENSG00000156697
ERRFI1	1	complement(8004404..8026308)	11.3979	-0.472378	-1.38739	1.70957e-07	0.000154909	0.00991417	ENSG00000116285
RPUSD1	16	complement(784974..788397)	11.2108	0.400213	1.3197	2.38024e-05	0.00852066	1	ENSG00000007376
MBOAT2	2	complement(8852690..9003813)	11.0874	-0.409776	-1.32848	1.60084e-06	0.000947165	0.0928359	ENSG00000143797
LSG1	3	complement(194640788..194672477)	10.91	0.332134	1.25887	0.000190448	0.0375602	1	ENSG00000041802
CARS	11	complement(3000922..3057613)	10.9023	0.369926	1.29229	1.29681e-05	0.00533367	0.752047	ENSG00000110619
MPC1	6	complement(166364919..166383013)	10.7794	0.418132	1.3362	7.37153e-05	0.0192563	1	ENSG00000060762
IFFO2	1	complement(18904281..18956686)	10.7667	-0.345789	-1.27085	7.51888e-05	0.0194703	1	ENSG00000169991
SLC4A2	7	151057210..151076527	10.6113	0.373337	1.29535	1.51391e-05	0.00597243	0.877947	ENSG00000164889
PTGS1	9	122370530..122395703	10.5708	-0.953861	-1.93705	1.22125e-13	4.7215e-10	7.08225e-09	ENSG00000095303
SLC35C1	11	45804072..45813015	10.5647	0.357289	1.28102	7.09885e-05	0.018798	1	ENSG00000181830
CYP1B1	2	complement(38066973..38109902)	10.4863	-0.850647	-1.80331	0	0	0	ENSG00000138061
AKR1C1	10	4963253..4983283	10.4287	-0.905746	-1.87351	7.91922e-13	2.29626e-09	4.59251e-08	ENSG00000187134
EXOSC4	8	144078626..144080647	10.4027	0.439461	1.3561	5.23078e-05	0.0155756	1	ENSG00000178896
VEGFA	6	43770184..43786487	10.2701	0.416734	1.3349	6.62042e-07	0.000453745	0.0383931	ENSG00000112715
MAOA	X	43654907..43746824	10.1233	-0.375675	-1.29745	2.26475e-05	0.00815761	1	ENSG00000189221

## Sheet: 5xssUVR_6
Name	Chromosome	Region	Max group mean	Log₂ fold change	Fold change	P-value	FDR p-value	Bonferroni	ENSEMBL
MT-ND2	MT	4470..5511	2476.04	0.411455	1.33003	0.000771779	0.0222009	1	ENSG00000198763
MT-CYB	MT	14747..15887	2051.28	0.631541	1.54922	2.46379e-07	2.41352e-05	0.014288	ENSG00000198727
KRT13	17	complement(41500981..41505705)	1558.49	-0.685554	-1.60832	2.08413e-08	2.84384e-06	0.00120863	ENSG00000171401
KRT14	17	complement(41582279..41586921)	1374.95	-0.392894	-1.31302	0.00131982	0.0342763	1	ENSG00000186847
KRT5	12	complement(52514575..52520687)	1133.31	-0.559034	-1.47328	4.41247e-12	1.50522e-09	2.55888e-07	ENSG00000186081
KRT6A	12	complement(52487174..52493257)	1034.47	-0.493607	-1.40796	1.00338e-09	1.93317e-07	5.81883e-05	ENSG00000205420
ACTB	7	complement(5527151..5563784)	1006.96	0.412838	1.3313	3.21914e-07	3.08569e-05	0.0186684	ENSG00000075624
MT-ND1	MT	3307..4262	899.034	0.388339	1.30889	0.00153568	0.0388386	1	ENSG00000198888
ACTG1	17	complement(81509971..81523847)	599.62	0.825163	1.77174	1.59177e-11	4.68579e-09	9.231e-07	ENSG00000184009
MTRNR2L12	3	complement(96617188..96618236)	598.096	-0.494905	-1.40923	5.51725e-05	0.00251143	1	ENSG00000269028
ANXA1	9	73151757..73170393	409.271	-0.416755	-1.33492	2.57465e-07	2.51362e-05	0.0149309	ENSG00000135046
NPM1	5	171387116..171411137	363.495	0.251109	1.19012	0.00192364	0.0461928	1	ENSG00000181163
MTRNR2L8	11	complement(10507887..10509189)	348.094	-0.597967	-1.51358	1.15155e-06	9.23664e-05	0.0667809	ENSG00000255823
HSPA8	11	complement(123057489..123063230)	344.361	0.492944	1.40731	1.1223e-09	2.12001e-07	6.50843e-05	ENSG00000109971
IGFBP3	7	complement(45912245..45921874)	336.335	-0.761537	-1.6953	0	0	0	ENSG00000146674
TACSTD2	1	complement(58575423..58577773)	297.469	-0.345968	-1.271	2.07199e-05	0.00109935	1	ENSG00000184292
ID1	20	31605283..31606515	289.45	-0.584702	-1.49973	9.89764e-13	3.82656e-10	5.73984e-08	ENSG00000125968
ASS1	9	130444929..130501274	270.492	-0.477616	-1.39244	9.80182e-05	0.00406263	1	ENSG00000130707
CKS2	9	89311198..89316703	263.277	-0.399039	-1.31863	1.69272e-06	0.000128824	0.098164	ENSG00000123975
KRT7	12	52232520..52252186	254.822	0.528635	1.44256	7.1306e-11	1.7979e-08	4.13518e-06	ENSG00000135480
CTSD	11	complement(1752752..1764573)	245.603	-0.397281	-1.31702	1.00313e-06	8.19346e-05	0.0581736	ENSG00000117984
COL17A1	10	complement(104031286..104086002)	220.998	-0.270648	-1.20635	0.000827189	0.0234574	1	ENSG00000065618
PDLIM1	10	complement(95237572..95291024)	217.26	-0.379442	-1.30084	3.27565e-06	0.000226145	0.189962	ENSG00000107438
CA2	8	85463852..85481493	212.148	-0.587498	-1.50264	6.47926e-13	2.6839e-10	3.75745e-08	ENSG00000104267
HSPA5	9	complement(125234853..125241330)	206.023	0.384882	1.30575	2.14227e-06	0.000157259	0.124234	ENSG00000044574
LAMC2	1	183186238..183244900	193.152	0.526453	1.44038	1.72398e-05	0.000941402	0.999769	ENSG00000058085
CD9	12	6199715..6238271	189.035	-0.330639	-1.25757	4.8066e-05	0.00224794	1	ENSG00000010278
ALDOA	16	30053090..30070457	185.189	-0.32185	-1.24993	7.1238e-05	0.00312027	1	ENSG00000149925
FGFBP1	4	complement(15935569..15938740)	178.132	-0.898536	-1.86417	0	0	0	ENSG00000137440
IGFBP6	12	53097436..53102345	175.347	-0.361879	-1.2851	1.17575e-05	0.000682885	0.681839	ENSG00000167779
UCA1_1	19	15828961..15836320	173.675	-0.542199	-1.45619	3.43567e-11	9.35407e-09	1.99242e-06	ENSG00000214049
NCL	2	complement(231453531..231483641)	168.198	0.382647	1.30373	2.33518e-06	0.000168855	0.135422	ENSG00000115053
ATF4	22	39519695..39522685	155.464	0.61674	1.53341	5.07372e-14	2.55857e-11	2.94235e-09	ENSG00000128272
PERP	6	complement(138088505..138107511)	154.143	-0.26878	-1.20479	0.000944359	0.026116	1	ENSG00000112378
GLUD1	10	complement(87050486..87094866)	153.427	-0.288288	-1.22119	0.000399976	0.0129294	1	ENSG00000148672
LMNA	1	156082573..156140089	148.794	-0.409378	-1.32811	4.43713e-07	4.09742e-05	0.0257318	ENSG00000160789
TM4SF1	3	complement(149369022..149377865)	147.976	-0.454461	-1.37027	0.000214755	0.00774027	1	ENSG00000169908
PSAT1	9	78297143..78330093	146.807	0.828695	1.77608	0	0	0	ENSG00000135069
HSPA1B	6	31827735..31830255	145.718	-0.311923	-1.24136	0.000137431	0.00529914	1	ENSG00000204388
HSPA1A	6	31815464..31817946	144.839	-0.300894	-1.23191	0.000235981	0.00833434	1	ENSG00000204389
CKB	14	complement(103519659..103523111)	142.426	-0.313133	-1.2424	0.000128516	0.00502556	1	ENSG00000166165
PGK1	X	78065188..78129296	142.024	-0.340481	-1.26618	2.7598e-05	0.00139656	1	ENSG00000102144
TGFBI	5	136028895..136063818	140.619	0.519931	1.43389	1.43159e-10	3.47367e-08	8.30207e-06	ENSG00000120708
AHNAK	11	complement(62433542..62556235)	138.542	-0.302828	-1.23356	0.000178605	0.00662256	1	ENSG00000124942
CDC20	1	43358955..43363203	137.165	-0.264198	-1.20097	0.0012987	0.0338186	1	ENSG00000117399
CCT6A	7	56051630..56063989	123.131	0.274515	1.20959	0.000761333	0.0219439	1	ENSG00000146731
KRT18	12	52948871..52952901	116.87	0.482083	1.39676	3.92329e-09	6.42711e-07	0.00022752	ENSG00000111057
TOP2A	17	complement(40388516..40417950)	116.811	-0.468373	-1.38355	8.20453e-09	1.24229e-06	0.000475797	ENSG00000131747
SDC4	20	complement(45325288..45348424)	115.506	-0.514436	-1.42844	3.85366e-10	8.27709e-08	2.23481e-05	ENSG00000124145
LY6E	8	143017982..143023832	115.489	-0.271012	-1.20665	0.00095324	0.0262864	1	ENSG00000160932
ADIRF	10	86968192..86983934	112.47	-0.608009	-1.52415	7.80265e-13	3.12063e-10	4.52491e-08	ENSG00000148671
UBE2C	20	45812576..45816957	111.845	-0.297723	-1.2292	0.000367021	0.0119979	1	ENSG00000175063
SRSF2	17	complement(76734115..76737374)	110.71	0.430869	1.34805	1.48994e-07	1.5457e-05	0.00864044	ENSG00000161547
FLNA	X	complement(154348524..154374638)	109.586	0.367822	1.2904	5.64977e-06	0.000364046	0.327642	ENSG00000196924
IRF6	1	complement(209785623..209806175)	108.956	-0.386587	-1.3073	2.08545e-06	0.00015426	0.12094	ENSG00000117595
SERPINB13	18	63586989..63604639	108.449	-0.29022	-1.22283	0.000370145	0.0120796	1	ENSG00000197641
ANLN	7	36389806..36453791	105.082	-0.479249	-1.39402	3.87372e-09	6.38196e-07	0.000224645	ENSG00000011426
ARL6IP1	16	complement(18791667..18801678)	104.583	-0.297821	-1.22929	0.000269697	0.00928207	1	ENSG00000170540
NMU	4	complement(55595229..55636698)	103.795	-0.31671	-1.24549	0.000187962	0.00692521	1	ENSG00000109255
MIR205HG	1	209428820..209432838	100.641	-0.347965	-1.27276	2.13706e-05	0.00113077	1	ENSG00000230937
ATP1A1	1	116372668..116410261	100.522	-0.260225	-1.19767	0.00135641	0.0350695	1	ENSG00000163399
CD24	6	complement(106969831..106975627)	99.7732	0.303503	1.23414	0.000216476	0.00778294	1	ENSG00000272398
DSP	6	7541575..7586717	98.2434	-0.332571	-1.25926	4.10491e-05	0.00195445	1	ENSG00000096696
UPK3BL	7	complement(102637025..102642791)	97.7052	-0.70615	-1.63144	6.72939e-06	0.000420529	0.390251	ENSG00000267368
MT1E	16	56625475..56627112	97.511	0.50009	1.4143	4.22191e-09	6.83902e-07	0.000244837	ENSG00000169715
HCAR2	12	complement(122701293..122703343)	96.252	-0.723565	-1.65126	0	0	0	ENSG00000182782
GARS	7	30594681..30634033	93.8598	0.695339	1.61926	0	0	0	ENSG00000106105
DHCR24	1	complement(54849633..54887218)	93.4644	0.29155	1.22395	0.000361173	0.0118267	1	ENSG00000116133
EIF4G2	11	complement(10797050..10809110)	93.1551	0.390353	1.31071	1.53318e-06	0.000117765	0.0889122	ENSG00000110321
HSPA9	5	complement(138554882..138575444)	92.875	0.327923	1.2552	5.90494e-05	0.00264841	1	ENSG00000113013
HNRNPAB	5	178204507..178211163	92.2311	0.325218	1.25285	8.65001e-05	0.00365887	1	ENSG00000197451
GPX2	14	complement(64939152..64942905)	91.5145	-0.551258	-1.46536	5.34931e-11	1.4037e-08	3.10217e-06	ENSG00000176153
SRSF1	17	complement(58003360..58007346)	91.2784	0.610521	1.52681	1.14797e-13	5.59438e-11	6.65731e-09	ENSG00000136450
PKP1	1	201283452..201332993	89.708	-0.447209	-1.3634	4.02067e-08	5.01433e-06	0.00233166	ENSG00000081277
SAT1	X	23783173..23786226	89.6247	-0.98187	-1.97502	2.33147e-15	1.37966e-12	1.35207e-10	ENSG00000130066
ALDH3A1	17	complement(19737984..19748943)	89.3459	-2.0256	-4.07162	0	0	0	ENSG00000108602
MALL	2	complement(110083870..110116566)	89.1092	-0.367572	-1.29018	7.74444e-06	0.000474752	0.449116	ENSG00000144063
SDC1	2	complement(20200797..20225433)	88.7622	-0.431411	-1.34855	1.45679e-07	1.52455e-05	0.00844823	ENSG00000115884
INSIG1	7	155297776..155310235	86.56	-0.886622	-1.84884	6.67355e-13	2.74477e-10	3.87013e-08	ENSG00000186480
EIF2S2	20	complement(34088298..34112332)	86.2325	0.297034	1.22862	0.000319246	0.010683	1	ENSG00000125977
ALDH1A3	15	100877714..100916626	85.8321	0.296641	1.22828	0.000274005	0.00940242	1	ENSG00000184254
CAPG	2	complement(85394748..85418432)	85.7128	-0.298183	-1.22959	0.000303232	0.0102656	1	ENSG00000042493
HMGB2	4	complement(173331695..173335125)	83.5178	-0.359412	-1.2829	1.32651e-05	0.000754183	0.769267	ENSG00000164104
TSPAN1	1	46175073..46185958	83.1684	-0.313988	-1.24314	0.000149614	0.00568946	1	ENSG00000117472
BCAM	19	44809059..44821420	83.159	-0.597119	-1.51269	2.87881e-13	1.29417e-10	1.66948e-08	ENSG00000187244
HNRNPM	19	8444767..8489114	82.441	0.278282	1.21275	0.000675713	0.0199318	1	ENSG00000099783
NUSAP1	15	41332694..41381050	81.1703	-0.417965	-1.33604	4.1188e-07	3.8368e-05	0.0238857	ENSG00000137804
SLC1A5	19	complement(46774883..46788594)	81.0581	0.604365	1.52031	2.30038e-13	1.05042e-10	1.33404e-08	ENSG00000105281
ANO1	11	70078302..70189528	80.6423	0.319942	1.24828	8.73382e-05	0.00368357	1	ENSG00000131620
C1QBP	17	complement(5432777..5448830)	80.2004	0.283815	1.21741	0.000620877	0.0185885	1	ENSG00000108561
NOLC1	10	102152176..102163871	79.5341	0.319568	1.24796	9.78583e-05	0.00405937	1	ENSG00000166197
PRPF19	11	complement(60890730..60906588)	79.3482	0.262754	1.19977	0.00146833	0.0373962	1	ENSG00000110107
NET1	10	5412551..5458463	78.911	0.326268	1.25377	6.88892e-05	0.00303573	1	ENSG00000173848
FXYD3	19	35115879..35124324	77.7102	-0.256035	-1.19419	0.00185465	0.0448145	1	ENSG00000089356
CALM3	19	46601074..46610793	77.3454	-0.352531	-1.2768	1.7861e-05	0.000968937	1	ENSG00000160014
MRPL15	8	54135210..54147901	76.994	0.393095	1.31321	4.19147e-06	0.0002833	0.243072	ENSG00000137547
HLA-E	6	30489467..30494205	76.6403	-0.400047	-1.31955	0.00120114	0.0317921	1	ENSG00000204592
APEX1	14	20455191..20457772	75.4793	0.330264	1.25724	7.93608e-05	0.00339922	1	ENSG00000100823
RP11-577H5.5	7	complement(102637049..102671641)	75.2382	-0.356061	-1.27993	2.35224e-05	0.00122562	1	ENSG00000267645
MRPL12	17	81703357..81707526	74.4473	0.290568	1.22312	0.000742252	0.0215439	1	ENSG00000262814
ID3	1	complement(23557918..23559794)	74.1693	-0.571718	-1.48629	1.09275e-11	3.3353e-09	6.33706e-07	ENSG00000117318
EIF4A2	3	186783205..186789900	73.871	-0.28772	-1.22071	0.000420881	0.01347	1	ENSG00000156976
CAV2	7	116287380..116508541	72.249	-0.260874	-1.1982	0.00136766	0.0353132	1	ENSG00000105971
TNFRSF21	6	complement(47231532..47309905)	71.8401	-0.343483	-1.26882	3.01138e-05	0.00150548	1	ENSG00000146072
CH17-360D5.3	10	complement(47970043..47973496)	70.618	0.767374	1.70217	2.0655e-09	3.6519e-07	0.000119782	ENSG00000273760
BAG3	10	119651370..119677819	70.562	-0.362039	-1.28524	1.25263e-05	0.000719231	0.726423	ENSG00000151929
EHF	11	34621093..34661057	70.1322	-0.423212	-1.34091	2.53642e-07	2.48047e-05	0.0147092	ENSG00000135373
AGRN	1	1020123..1056118	69.8649	-0.283103	-1.21681	0.000490465	0.0152364	1	ENSG00000188157
IARS	9	complement(92210207..92293756)	67.8268	0.431898	1.34901	1.18648e-07	1.28609e-05	0.00688061	ENSG00000196305
DSG3	18	31447795..31478702	66.9703	-0.341161	-1.26678	3.04878e-05	0.00152156	1	ENSG00000134757
PROM2	2	95274453..95291308	66.8148	-0.693124	-1.61678	0	0	0	ENSG00000155066
IFITM1	11	313506..315272	66.2702	-0.407797	-1.32666	2.52746e-06	0.00018073	0.146572	ENSG00000185885
EIF4EBP1	8	38030341..38060365	66.1812	0.387282	1.30793	8.0593e-06	0.00049094	0.467375	ENSG00000187840
GPC1	2	240435671..240468078	65.6972	-0.335086	-1.26145	4.06744e-05	0.0019398	1	ENSG00000063660
RAD21	8	complement(116845935..116874866)	65.6127	-0.271599	-1.20714	0.000884174	0.0247347	1	ENSG00000164754
IER3	6	complement(30743199..30744554)	65.5031	0.555313	1.46949	1.01781e-10	2.50105e-08	5.90248e-06	ENSG00000137331
MAT2A	2	85539165..85545280	65.3678	0.469108	1.38425	1.1603e-08	1.69919e-06	0.00067288	ENSG00000168906
TARS	5	33440696..33469539	65.2499	0.563374	1.47772	6.16285e-12	2.00784e-09	3.57396e-07	ENSG00000113407
TMX2	11	57712600..57740973	64.8731	0.305493	1.23584	0.000257607	0.00896707	1	ENSG00000213593
SPINT1	15	40844018..40858207	64.2205	-0.360717	-1.28406	1.24564e-05	0.000715927	0.72237	ENSG00000166145
MRPL3	3	complement(131462212..131502983)	63.4964	0.313083	1.24236	0.000166386	0.00623799	1	ENSG00000114686
PTTG1	5	160421822..160428744	63.2593	-0.392446	-1.31262	3.03073e-06	0.000211757	0.175758	ENSG00000164611
NCAPD2	12	6493356..6531955	62.5071	-0.39984	-1.31936	9.99907e-07	8.17864e-05	0.0579866	ENSG00000010292
UGT1A6	2	233691607..233773300	62.303	-0.345274	-1.27039	2.53928e-05	0.0013078	1	ENSG00000167165
GPRC5A	12	12890782..12917937	61.9155	-0.642686	-1.56123	1.68647e-07	1.72186e-05	0.00978018	ENSG00000013588
CCT2	12	69585334..69601570	61.8449	0.36473	1.28764	9.35801e-06	0.000558323	0.54269	ENSG00000166226
CCNB2	15	59105078..59125045	61.288	-0.347051	-1.27196	2.99327e-05	0.00149901	1	ENSG00000157456
TUBA4A	2	complement(219249711..219278170)	60.6878	0.787524	1.72611	0	0	0	ENSG00000127824
UBE2H	7	complement(129830732..129952949)	60.2755	-0.380694	-1.30197	3.24554e-06	0.000224333	0.188215	ENSG00000186591
DAG1	3	49468703..49535618	60.0605	-0.438049	-1.35477	8.33472e-08	9.41257e-06	0.00483347	ENSG00000173402
SEC61A1	3	128051641..128071683	59.8735	0.351371	1.27577	1.9217e-05	0.00103188	1	ENSG00000058262
DKK1	10	52314296..52318042	59.2853	0.411694	1.33025	9.67907e-07	7.95055e-05	0.0561309	ENSG00000107984
MFSD14B	9	94374551..94461042	59.1328	0.301463	1.23239	0.000270479	0.00930343	1	ENSG00000148110
GPI	19	34359480..34402156	58.8745	-0.314747	-1.24379	0.000117467	0.00466904	1	ENSG00000105220
MCM3	6	complement(52264009..52284881)	58.7549	0.336313	1.26253	4.75411e-05	0.00222698	1	ENSG00000112118
C19orf43	19	complement(12730640..12734775)	58.6913	0.292694	1.22493	0.00064392	0.0191107	1	ENSG00000123144
SLC9A3R1	17	74748613..74769353	58.6168	-0.287627	-1.22063	0.000591652	0.0178518	1	ENSG00000109062
TKT	3	complement(53224707..53256052)	58.3375	-0.425049	-1.34262	1.80734e-07	1.8228e-05	0.0104811	ENSG00000163931
IRAK1	X	complement(154010500..154019989)	58.0715	0.372822	1.29488	6.30243e-06	0.000397704	0.36549	ENSG00000184216
OSTF1	9	75088543..75147265	57.3333	-0.307703	-1.23774	0.000353403	0.0116248	1	ENSG00000134996
OGDH	7	44606572..44709066	57.1553	-0.306587	-1.23678	0.000187442	0.00691047	1	ENSG00000105953
MKI67	10	complement(128096659..128126385)	57.1068	-0.292575	-1.22482	0.000316014	0.0105871	1	ENSG00000148773
CDK1	10	60778331..60794852	57.0709	-0.505534	-1.41965	9.75872e-10	1.89291e-07	5.65927e-05	ENSG00000170312
KIAA1522	1	32741885..32774970	56.3869	-0.37699	-1.29863	4.22052e-06	0.000284932	0.244757	ENSG00000162522
KIF20A	5	138178719..138187715	56.3232	-0.561725	-1.47603	5.53962e-06	0.000358798	0.321254	ENSG00000112984
MMP28	17	complement(35756249..35795707)	55.9434	-0.31074	-1.24034	0.00019099	0.00701896	1	ENSG00000271447
CITED4	1	complement(40861051..40862366)	55.4192	-0.489827	-1.40428	0.000105819	0.00430339	1	ENSG00000179862
ITGA2	5	52989326..53094779	55.3454	0.398476	1.31812	1.06795e-06	8.6619e-05	0.0619326	ENSG00000164171
PYGB	20	25248069..25298014	54.9399	0.345486	1.27058	2.77653e-05	0.00140136	1	ENSG00000100994
DDX21	10	68956128..68985073	54.5527	0.520446	1.4344	2.63705e-10	5.97374e-08	1.52928e-05	ENSG00000165732
CDK4	12	complement(57747727..57756013)	53.6027	0.271619	1.20716	0.00108873	0.0294485	1	ENSG00000135446
DNAJA1	9	33025211..33039907	53.5932	0.491999	1.40639	4.32274e-09	6.96345e-07	0.000250684	ENSG00000086061
LAMA5	20	complement(62307955..62367312)	52.9268	-0.406938	-1.32587	5.46497e-07	4.89837e-05	0.0316924	ENSG00000130702
KRT15	17	complement(41513743..41522529)	52.3259	-0.453361	-1.36923	3.06524e-08	3.9068e-06	0.0017776	ENSG00000171346
SLC43A3	11	complement(57406954..57427580)	52.2693	0.692887	1.61652	1.11022e-16	7.75711e-14	6.43841e-12	ENSG00000134802
PHLDA1	12	complement(76025447..76033932)	52.2582	0.310367	1.24002	0.00014485	0.00553368	1	ENSG00000139289
AARS	16	complement(70252295..70289543)	51.57	0.51898	1.43294	3.43923e-10	7.49804e-08	1.99448e-05	ENSG00000090861
C1orf116	1	complement(207018521..207032756)	51.3738	-0.332638	-1.25931	5.1613e-05	0.00237929	1	ENSG00000182795
ESRP1	8	94641074..94707466	51.3296	-0.355052	-1.27903	1.6713e-05	0.000916087	0.96922	ENSG00000104413
SNHG19	16	complement(2154797..2155358)	51.0706	-0.358344	-1.28195	0.000481516	0.0150049	1	ENSG00000260260
LRRC59	17	complement(50375059..50397553)	50.3204	0.318973	1.24744	0.000111268	0.004481	1	ENSG00000108829
CDC25B	20	3786772..3806121	49.8849	-0.293243	-1.22539	0.000385392	0.0124998	1	ENSG00000101224
JTB	1	complement(153974269..153977688)	49.7697	0.455928	1.37166	1.42496e-07	1.49703e-05	0.00826362	ENSG00000143543
TXNRD1	12	104215779..104350305	49.6799	-0.597312	-1.51289	3.41727e-13	1.49003e-10	1.98174e-08	ENSG00000198431
CLCA2	1	86424086..86456558	49.6739	-0.433416	-1.35043	1.56829e-07	1.61339e-05	0.00909485	ENSG00000137975
TFRC	3	complement(196027183..196082189)	49.6123	0.853186	1.80649	4.28468e-12	1.47028e-09	2.48477e-07	ENSG00000072274
MYBL2	20	43667019..43716496	49.1631	0.308323	1.23827	0.000233522	0.00827271	1	ENSG00000101057
CCNA2	4	complement(121816444..121823933)	49.1345	-0.288083	-1.22102	0.000576369	0.0174633	1	ENSG00000145386
WASF2	1	complement(27404226..27490158)	48.8295	-0.33123	-1.25809	5.58494e-05	0.00253627	1	ENSG00000158195
PPL	16	complement(4882507..4960741)	48.7694	-0.258935	-1.1966	0.00154109	0.0389585	1	ENSG00000118898
FAM84B	8	complement(126552442..126558393)	48.5192	-0.362825	-1.28594	1.04242e-05	0.000614973	0.604518	ENSG00000168672
FERMT1	20	complement(6074845..6123544)	48.3742	0.882004	1.84293	0	0	0	ENSG00000101311
NUDC	1	26900238..26946862	48.2108	0.275539	1.21045	0.000998743	0.0273672	1	ENSG00000090273
TIMM23	10	45972449..46003734	48.2035	0.302419	1.23321	0.00056539	0.0172169	1	ENSG00000265354
TAF15	17	35713791..35864615	47.8338	0.266674	1.20303	0.00130013	0.0338258	1	ENSG00000270647
SARS	1	109213918..109238169	47.7556	0.392129	1.31233	2.35921e-06	0.000169957	0.136816	ENSG00000031698
DHX9	1	182839369..182887751	47.5016	0.293203	1.22536	0.000364488	0.0119285	1	ENSG00000135829
SRSF3	6	36594353..36605600	46.1224	0.563098	1.47744	7.64133e-12	2.46187e-09	4.43136e-07	ENSG00000112081
CALB1	8	complement(90058608..90095475)	46.0733	-0.374829	-1.29669	4.82559e-06	0.000318368	0.279846	ENSG00000104327
TXNIP	1	complement(145992435..145996600)	45.7897	-2.08162	-4.23283	0	0	0	ENSG00000265972
LAMA3	18	23689443..23955066	45.6889	0.387909	1.3085	1.871e-06	0.000140185	0.108503	ENSG00000053747
ZNF385A	12	complement(54369133..54391298)	45.299	-0.423841	-1.34149	4.12182e-07	3.8368e-05	0.0239033	ENSG00000161642
PEA15	1	160205337..160215376	45.2865	0.274002	1.20916	0.00110302	0.029724	1	ENSG00000162734
TNFRSF12A	16	3018445..3022383	45.0935	0.460304	1.37583	8.75793e-08	9.80482e-06	0.0050789	ENSG00000006327
TJP2	9	69121264..69255208	44.9828	-0.315743	-1.24465	0.000115094	0.0045936	1	ENSG00000119139
SSH3	11	67303448..67312607	44.9389	-0.348056	-1.27284	2.91642e-05	0.00146432	1	ENSG00000172830
CDV3	3	133573730..133590261	44.841	0.420586	1.33847	3.96655e-07	3.72817e-05	0.0230028	ENSG00000091527
SLC4A11	20	complement(3227417..3239190)	44.5758	-0.613266	-1.52972	1.78524e-13	8.28752e-11	1.0353e-08	ENSG00000088836
DSC3	18	complement(30990008..31042815)	44.1096	-0.479426	-1.39419	5.26331e-09	8.36247e-07	0.00030523	ENSG00000134762
NDFIP2	13	79481124..79556075	44.0872	-0.287142	-1.22022	0.000510448	0.0157541	1	ENSG00000102471
AKR1C2	10	complement(4987400..5018031)	43.837	-0.78379	-1.72165	2.16888e-10	5.12939e-08	1.25778e-05	ENSG00000151632
HAS3	16	69105564..69118719	43.6562	-0.522976	-1.43692	2.49393e-10	5.7392e-08	1.44628e-05	ENSG00000103044
DLGAP5	14	complement(55148112..55191678)	43.5496	-0.485463	-1.40003	6.05201e-09	9.53718e-07	0.000350968	ENSG00000126787
REEP4	8	complement(22138020..22141951)	43.0675	-0.431008	-1.34818	4.13594e-07	3.84377e-05	0.0239851	ENSG00000168476
KIF2C	1	44739818..44767767	43.018	-0.506572	-1.42067	1.33963e-09	2.49e-07	7.76879e-05	ENSG00000142945
NFKBIA	14	complement(35401511..35404749)	42.9249	0.275895	1.21074	0.00113756	0.0304568	1	ENSG00000100906
PDZK1IP1	1	complement(47183593..47191044)	42.8754	-0.475651	-1.39055	0.000181436	0.00671465	1	ENSG00000162366
P2RY2	11	73218298..73236352	42.43	-0.275543	-1.21045	0.00104665	0.028483	1	ENSG00000175591
NECTIN1	11	complement(119623408..119729084)	42.0173	-0.340183	-1.26592	3.33213e-05	0.00163483	1	ENSG00000110400
NOP56	20	2652145..2658393	42.005	0.839097	1.78893	0	0	0	ENSG00000101361
EBNA1BP2	1	complement(43164175..43270936)	41.7851	0.284107	1.21766	0.000668842	0.0197492	1	ENSG00000117395
SMAD3	15	67063763..67195195	41.7605	-0.31268	-1.24201	0.000131414	0.00510447	1	ENSG00000166949
UCHL3	13	75549480..75606020	41.7037	0.283191	1.21688	0.000980226	0.0269537	1	ENSG00000118939
DDX1	2	15591178..15631111	41.3871	0.345113	1.27025	3.50035e-05	0.00170153	1	ENSG00000079785
CD46	1	207752057..207795513	41.2727	-0.259525	-1.19708	0.0015133	0.0383389	1	ENSG00000117335
IPO5	13	97953658..98024297	41.1345	0.301194	1.23216	0.000228845	0.00814181	1	ENSG00000065150
IL1RN	2	113107214..113134016	41.1212	-0.637626	-1.55577	3.75255e-14	1.96052e-11	2.17618e-09	ENSG00000136689
TSR3	16	complement(1349240..1351911)	40.9621	0.360627	1.28398	5.0255e-05	0.00233151	1	ENSG00000007520
M6PR	12	complement(8940363..8949955)	40.6174	0.269381	1.20529	0.0012395	0.0326139	1	ENSG00000003056
AL513122.2	9	121300103..121332603	40.4896	-0.653758	-1.57326	2.03122e-07	2.02744e-05	0.0117794	ENSG00000283430
BUB1B	15	40161023..40221136	40.3871	-0.337445	-1.26352	4.80506e-05	0.00224794	1	ENSG00000156970
GSR	8	complement(30678061..30727926)	40.3693	-0.47333	-1.38831	1.80443e-08	2.5276e-06	0.00104643	ENSG00000104687
PBK	8	complement(27809620..27838095)	40.1105	-0.267861	-1.20402	0.00170259	0.0419265	1	ENSG00000168078
SRSF7	2	complement(38743599..38751494)	40.0982	0.299426	1.23065	0.00032441	0.0108308	1	ENSG00000115875
CRABP2	1	complement(156699606..156705816)	40.0573	-1.16226	-2.23808	0	0	0	ENSG00000143320
CKAP2	13	52455429..52476628	40.0341	-0.368476	-1.29099	9.07453e-06	0.000543647	0.52625	ENSG00000136108
ITM2B	13	48233158..48270357	40.0277	-0.422606	-1.34035	2.34026e-07	2.29638e-05	0.0135716	ENSG00000136156
STARD7	2	complement(96184859..96208825)	40.0133	0.324265	1.25203	9.54173e-05	0.00396947	1	ENSG00000084090
EIF3J	15	44537057..44563029	39.9846	0.535719	1.44966	2.08935e-10	5.00684e-08	1.21166e-05	ENSG00000104131
ATP6V0E1	5	172983757..173035445	39.9386	0.338539	1.26448	0.000103547	0.0042318	1	ENSG00000113732
SHMT2	12	57229327..57234935	39.8237	0.272984	1.2083	0.000985895	0.0270838	1	ENSG00000182199
SDHA	5	218241..256700	39.5505	-0.278009	-1.21252	0.000689511	0.0202645	1	ENSG00000073578
AURKA	20	complement(56369389..56392337)	39.5404	-0.326212	-1.25372	0.000108808	0.00439109	1	ENSG00000087586
AC006262.5	19	complement(46189166..46203083)	39.5151	-0.640616	-1.55899	2.40807e-13	1.09101e-10	1.39649e-08	ENSG00000268621
KIFC1	6	33391536..33409924	39.4096	-0.344513	-1.26972	4.00824e-05	0.00191787	1	ENSG00000237649
TIMM10	11	complement(57528463..57530803)	39.3466	0.497369	1.41164	1.53341e-07	1.58513e-05	0.00889257	ENSG00000134809
POLR2L	11	complement(837356..842545)	39.3439	0.303633	1.23425	0.000726097	0.0211279	1	ENSG00000177700
CPNE1	20	complement(35626031..35664956)	39.2207	-0.256783	-1.19481	0.00212158	0.0498721	1	ENSG00000214078
ETF1	5	complement(138506095..138543300)	39.1022	0.447352	1.36354	7.50961e-08	8.64083e-06	0.00435498	ENSG00000120705
EIF5	14	103333544..103345025	38.9614	0.690253	1.61357	2.13949e-08	2.89215e-06	0.00124073	ENSG00000100664
C19orf53	19	13774168..13778462	38.9197	0.288563	1.22142	0.00128624	0.0336301	1	ENSG00000104979
PPIF	10	79347469..79355337	38.7325	0.26522	1.20182	0.00173977	0.0426248	1	ENSG00000108179
SFPQ	1	complement(35176378..35193148)	38.6049	0.90098	1.86733	3.00537e-13	1.33044e-10	1.74288e-08	ENSG00000116560
FOXQ1	6	1312440..1314748	38.4623	-0.383359	-1.30438	7.27135e-06	0.000450995	0.42168	ENSG00000164379
KLK10	19	complement(51012739..51020175)	38.4384	-0.364758	-1.28767	1.26962e-05	0.000727085	0.736279	ENSG00000129451
INCENP	11	62123973..62153163	38.4201	-0.425871	-1.34338	3.09872e-07	2.98012e-05	0.0179701	ENSG00000149503
AMOTL2	3	complement(134355874..134375479)	38.3624	-0.42919	-1.34648	0.000512079	0.0157876	1	ENSG00000114019
TIMP2	17	complement(78852977..78925387)	38.3196	-0.408105	-1.32694	8.01013e-07	6.79128e-05	0.0464523	ENSG00000035862
ALDH3A2	17	19648136..19677598	38.1642	-0.698275	-1.62256	0	0	0	ENSG00000072210
PHGDH	1	119659798..119744215	37.9473	0.294647	1.22658	0.000364752	0.0119305	1	ENSG00000092621
PRMT5	14	complement(22920511..22929585)	37.9026	0.32691	1.25432	9.82111e-05	0.00406528	1	ENSG00000100462
CDC42EP1	22	37560447..37569405	37.8919	0.266757	1.2031	0.00168853	0.0417711	1	ENSG00000128283
HTATIP2	11	20363685..20383783	37.5532	-0.265709	-1.20223	0.0016777	0.041596	1	ENSG00000109854
STMN3	20	complement(63639705..63657682)	37.5108	-0.299446	-1.23067	0.000383715	0.0124773	1	ENSG00000197457
WDR5	9	134135365..134159968	37.4998	0.353466	1.27763	2.49309e-05	0.00128629	1	ENSG00000196363
OAT	10	complement(124397303..124418976)	37.3867	0.421587	1.3394	5.49106e-07	4.91416e-05	0.0318438	ENSG00000065154
MZT1	13	complement(72708357..72727687)	37.3239	-0.273411	-1.20866	0.0013729	0.0354012	1	ENSG00000204899
PPP1CB	2	28751640..28802940	37.2891	-0.268076	-1.2042	0.0011713	0.0311444	1	ENSG00000213639
DKC1	X	154762742..154777689	37.0327	0.448217	1.36435	8.13628e-08	9.25175e-06	0.00471839	ENSG00000130826
SRM	1	complement(11054584..11060024)	36.8739	0.603348	1.51924	4.98979e-12	1.68237e-09	2.89368e-07	ENSG00000116649
PLCD3	17	complement(45108967..45133354)	36.7541	-0.519708	-1.43366	3.007e-10	6.6558e-08	1.74382e-05	ENSG00000161714
UGCG	9	111896766..111935369	36.4451	-0.648242	-1.56726	8.43769e-15	4.79724e-12	4.89319e-10	ENSG00000148154
SYNCRIP	6	complement(85607785..85643792)	36.159	0.301763	1.23265	0.000237614	0.00837674	1	ENSG00000135316
PCDH1	5	complement(141853111..141879246)	36.1414	0.489554	1.40401	3.39802e-09	5.71183e-07	0.000197058	ENSG00000156453
EHD2	19	47713343..47743134	36.1371	-0.352557	-1.27682	2.51388e-05	0.00129587	1	ENSG00000024422
SLC44A2	19	10602457..10644559	36.1233	-0.324488	-1.25222	9.08897e-05	0.00379784	1	ENSG00000129353
SRSF6	20	43457928..43464247	35.8701	0.293603	1.2257	0.0004204	0.0134621	1	ENSG00000124193
SF1	11	complement(64764606..64778786)	35.7639	0.666039	1.58671	7.43338e-08	8.60433e-06	0.00431077	ENSG00000168066
AHCYL1	1	109984686..110023741	35.5323	-0.289899	-1.22255	0.000475264	0.014858	1	ENSG00000168710
FST	5	53480409..53487134	35.4329	0.817826	1.76275	7.36957e-11	1.85011e-08	4.27376e-06	ENSG00000134363
ATIC	2	215311817..215349773	35.4312	0.287121	1.2202	0.000603358	0.0181577	1	ENSG00000138363
RALB	2	120240064..120294713	35.4235	-0.264835	-1.2015	0.00175295	0.0428933	1	ENSG00000144118
IFIT3	10	89327894..89340971	35.3809	0.376861	1.29851	9.98955e-06	0.000591137	0.579314	ENSG00000119917
H2BFS	21	43565189..43565648	35.1154	-0.415713	-1.33396	7.11756e-05	0.00311989	1	ENSG00000234289
TOMM22	22	38681948..38685421	34.8802	0.301985	1.23284	0.000457343	0.0144267	1	ENSG00000100216
PLEC	8	complement(143915147..143976734)	34.8068	0.416281	1.33448	3.17127e-07	3.04484e-05	0.0183908	ENSG00000178209
HMMR	5	163460203..163491945	34.785	-0.26546	-1.20202	0.00150997	0.0382837	1	ENSG00000072571
TOMM40	19	44890569..44903689	34.7206	0.407663	1.32654	1.28494e-06	0.000101108	0.0745163	ENSG00000130204
PLK1	16	23677656..23690367	34.5996	-0.260804	-1.19815	0.00171279	0.0421306	1	ENSG00000166851
ECM1	1	150508062..150513789	34.5536	-0.476746	-1.3916	0.000133871	0.005186	1	ENSG00000143369
AMOTL1	11	94706431..94876753	34.3357	-0.500361	-1.41457	1.04055e-09	1.99155e-07	6.03438e-05	ENSG00000166025
CYP2S1	19	41193049..41207539	34.1887	-0.472878	-1.38788	2.8359e-08	3.69572e-06	0.0016446	ENSG00000167600
SLC20A1	2	112645857..112663827	34.0888	-0.489309	-1.40377	3.80788e-09	6.30933e-07	0.000220826	ENSG00000144136
MRPS35	12	27710773..27756295	34.0663	0.277601	1.21218	0.00138469	0.0356101	1	ENSG00000061794
AMIGO2	12	complement(47075707..47079951)	34.0282	1.22458	2.33688	0	0	0	ENSG00000139211
NUCB1	19	48900050..48923372	33.987	-0.375913	-1.29766	7.40831e-06	0.000458999	0.429623	ENSG00000104805
LARP1	5	154712902..154817607	33.9437	0.358601	1.28218	1.27975e-05	0.000731906	0.742153	ENSG00000155506
NDRG1	8	complement(133237171..133302022)	33.764	-1.04692	-2.06612	5.3108e-11	1.39993e-08	3.07984e-06	ENSG00000104419
TRIP10	19	6737925..6751526	33.763	-0.370537	-1.29283	9.93478e-06	0.000589685	0.576138	ENSG00000125733
RBMX	X	complement(136848004..136880764)	33.5007	0.403913	1.32309	1.10967e-06	8.97519e-05	0.0643521	ENSG00000147274
SQSTM1	5	179806398..179838078	33.4896	0.375608	1.29739	5.13143e-06	0.000336251	0.297582	ENSG00000161011
LRP11	6	complement(149818798..149864026)	33.313	-0.413469	-1.33188	9.52668e-07	7.86565e-05	0.0552471	ENSG00000120256
MAGEF1	3	complement(184710367..184712002)	33.2893	-0.32366	-1.2515	0.000242978	0.00852438	1	ENSG00000177383
XBP1	22	complement(28794555..28800597)	33.1514	0.79618	1.7365	0	0	0	ENSG00000100219
NSUN2	5	complement(6599239..6633291)	33.0869	0.467455	1.38267	1.89835e-08	2.63823e-06	0.00110089	ENSG00000037474
EWSR1	22	29268009..29300525	32.7667	0.314735	1.24378	0.000122404	0.00483548	1	ENSG00000182944
AIM1	6	106360808..106571978	32.7014	-0.288772	-1.2216	0.000421694	0.0134886	1	ENSG00000112297
TNFRSF1A	12	complement(6328757..6342114)	32.5667	-0.319968	-1.2483	0.000136611	0.00527104	1	ENSG00000067182
TRIM16	17	complement(15627960..15684311)	32.5052	-0.25586	-1.19405	0.00202917	0.0480702	1	ENSG00000221926
SLX1A	16	30193887..30197561	32.4344	-0.298424	-1.2298	0.00050739	0.015668	1	ENSG00000132207
OSER1	20	complement(44196496..44210791)	32.3984	-0.347215	-1.2721	8.19424e-05	0.00349412	1	ENSG00000132823
PTPRF	1	43525187..43623666	32.3632	-0.300832	-1.23185	0.000238545	0.00839424	1	ENSG00000142949
LUC7L3	17	50719544..50756213	32.2874	-0.324803	-1.25249	7.88954e-05	0.00338911	1	ENSG00000108848
HJURP	2	complement(233833416..233854566)	32.2161	-0.461276	-1.37676	4.40546e-08	5.45231e-06	0.00255481	ENSG00000123485
DCTPP1	16	complement(30423619..30430075)	32.1436	0.38171	1.30289	1.80964e-05	0.000979874	1	ENSG00000179958
MVP	16	29820394..29848039	32.0288	-0.371142	-1.29338	7.48746e-06	0.00046106	0.434213	ENSG00000013364
TRIM29	11	complement(120111275..120185529)	31.9502	-0.262182	-1.19929	0.00137415	0.0354176	1	ENSG00000137699
VAV2	9	complement(133761894..133992604)	31.8322	0.335259	1.2616	5.4246e-05	0.00247509	1	ENSG00000160293
AQP3	9	complement(33441154..33447611)	31.8276	-1.26639	-2.40558	0	0	0	ENSG00000165272
MARS	12	57475445..57517569	31.7109	0.6922	1.61575	2.22095e-08	2.98833e-06	0.00128797	ENSG00000166986
SP1	12	53380176..53416446	31.7097	-0.35494	-1.27893	1.62652e-05	0.000896629	0.943254	ENSG00000185591
FARSB	2	complement(222570536..222656337)	31.6614	0.324954	1.25262	0.000124063	0.00487772	1	ENSG00000116120
ELF3	1	202007945..202017188	31.5392	-0.546308	-1.46034	3.96431e-11	1.06434e-08	2.29898e-06	ENSG00000163435
CDK7	5	69234795..69277430	31.4513	-0.27783	-1.21237	0.00124244	0.0326764	1	ENSG00000134058
FAM83A	8	123178960..123210079	31.4	-0.316682	-1.24546	0.000130826	0.00509184	1	ENSG00000147689
NOP58	2	202265716..202303666	31.3991	0.35236	1.27665	3.26919e-05	0.0016094	1	ENSG00000055044
DDX60	4	complement(168216293..168318807)	31.1842	-0.379101	-1.30053	4.58287e-06	0.000306435	0.26577	ENSG00000137628
SLC38A1	12	complement(46183063..46270017)	31.1569	0.428112	1.34547	1.84557e-07	1.85813e-05	0.0107028	ENSG00000111371
FAT2	5	complement(151504093..151568944)	30.8704	-0.27374	-1.20894	0.000793215	0.0227215	1	ENSG00000086570
ACTN1	14	complement(68874143..68979440)	30.8367	0.3224	1.25041	8.4011e-05	0.0035692	1	ENSG00000072110
HK1	10	69269984..69401882	30.5931	-0.419283	-1.33726	4.4188e-07	4.087e-05	0.0256255	ENSG00000156515
PRPF4	9	113275343..113292905	30.5439	0.29095	1.22345	0.000574254	0.0174093	1	ENSG00000136875
NOL7	6	13615327..13632739	30.4695	0.330227	1.25721	0.000176446	0.00656347	1	ENSG00000225921
RRP36	6	43021645..43034156	30.4549	0.548296	1.46236	2.41182e-05	0.00125216	1	ENSG00000124541
OBFC1	10	complement(103882542..103918205)	30.4397	-0.442954	-1.35938	7.1615e-07	6.16187e-05	0.041531	ENSG00000107960
SURF2	9	133356552..133361169	30.0654	0.676143	1.59786	1.70064e-12	6.44598e-10	9.86235e-08	ENSG00000148291
GALNT5	2	157257598..157314211	30.0325	-0.338437	-1.26439	4.31231e-05	0.0020398	1	ENSG00000136542
RBM3	X	48574449..48579066	29.9986	0.419502	1.33747	7.1579e-07	6.16187e-05	0.0415101	ENSG00000102317
HES1	3	194136145..194138732	29.8905	-0.53531	-1.44925	2.56369e-05	0.00131569	1	ENSG00000114315
POP7	7	100706053..100707495	29.8522	0.307718	1.23775	0.00109414	0.0295536	1	ENSG00000172336
PDLIM4	5	132257671..132273454	29.7859	-0.534472	-1.44841	3.98185e-10	8.48953e-08	2.30915e-05	ENSG00000131435
MTHFD2	2	74198562..74217565	29.6234	1.02737	2.03831	0	0	0	ENSG00000065911
VAT1	17	complement(43014605..43025123)	29.5707	-0.359177	-1.28269	2.26558e-05	0.00118794	1	ENSG00000108828
DHFR	5	complement(80626228..80654983)	29.5222	0.28007	1.21425	0.000844495	0.0238607	1	ENSG00000228716
CLDN4	7	73799542..73832693	29.5043	-0.679702	-1.60181	4.89397e-08	5.94992e-06	0.00283811	ENSG00000189143
SCEL	13	77535674..77645263	29.4338	-0.799851	-1.74092	0	0	0	ENSG00000136155
HAUS4	14	complement(22946228..22957161)	29.4293	-0.457694	-1.37335	1.22605e-07	1.32651e-05	0.00711011	ENSG00000092036
ITGAV	2	186590065..186680901	29.2849	0.286858	1.21998	0.000501612	0.0155227	1	ENSG00000138448
XPOT	12	64404350..64451127	29.175	0.483773	1.3984	5.13529e-09	8.18147e-07	0.000297806	ENSG00000184575
GTF3C6	6	110958560..110967890	29.1029	0.454252	1.37007	1.46813e-06	0.00011352	0.0851399	ENSG00000155115
GTF3A	13	27424544..27435823	29.0881	0.363151	1.28623	2.21832e-05	0.00116738	1	ENSG00000122034
NAB1	2	190646746..190692766	28.9843	-0.287534	-1.22055	0.000583257	0.0176168	1	ENSG00000138386
SLC16A5	17	75087727..75106162	28.5253	-0.450145	-1.36618	0.00033839	0.0112036	1	ENSG00000170190
MSMO1	4	165327623..165343160	28.482	-0.288823	-1.22164	0.000747895	0.0216632	1	ENSG00000052802
PRC1	15	complement(90966038..90995629)	28.4771	-0.287144	-1.22022	0.000567193	0.0172393	1	ENSG00000198901
PMAIP1	18	59899948..59904306	28.4543	0.632498	1.55025	7.0044e-13	2.84055e-10	4.06199e-08	ENSG00000141682
GOLGA2	9	complement(128255829..128275995)	28.4467	-0.292688	-1.22492	0.000406348	0.0130916	1	ENSG00000167110
SF3A3	1	complement(37956975..37990921)	28.4112	0.286697	1.21984	0.000624285	0.0186328	1	ENSG00000183431
PLIN3	19	complement(4838341..4867768)	28.2325	-0.371652	-1.29383	1.55047e-05	0.00086043	0.899149	ENSG00000105355
ARAP1	11	complement(72685069..72793599)	28.1923	-0.426549	-1.34402	2.25514e-07	2.21661e-05	0.013078	ENSG00000186635
RALGDS	9	complement(133097720..133149334)	28.1901	-0.74399	-1.6748	0	0	0	ENSG00000160271
TOM1L2	17	complement(17843511..17972422)	28.103	-0.458696	-1.3743	2.90071e-08	3.74651e-06	0.00168218	ENSG00000175662
TSC22D3	X	complement(107713221..107777342)	28.0946	-0.910541	-1.87975	1.18954e-05	0.000688463	0.689839	ENSG00000157514
ABCC5	3	complement(183919934..184018015)	28.0177	-0.67884	-1.60085	1.11022e-16	7.75711e-14	6.43841e-12	ENSG00000114770
FUS	16	31180110..31194871	27.9446	0.574068	1.48872	3.09242e-12	1.09351e-09	1.79335e-07	ENSG00000089280
E2F4	16	67192169..67198918	27.911	0.285343	1.2187	0.000773417	0.022237	1	ENSG00000205250
ZBED2	3	complement(111592900..111595443)	27.9046	-0.30459	-1.23507	0.000466797	0.0146565	1	ENSG00000177494
PODXL	7	complement(131500262..131558217)	27.8394	-0.319918	-1.24826	0.000113231	0.00454428	1	ENSG00000128567
DUSP10	1	complement(221701424..221742176)	27.8266	-0.470155	-1.38526	4.77164e-08	5.82562e-06	0.00276717	ENSG00000143507
COPS3	17	complement(17246820..17281293)	27.7414	0.327278	1.25464	0.000145334	0.00554487	1	ENSG00000141030
MINK1	17	4833388..4898061	27.6644	-0.470074	-1.38518	1.33683e-08	1.94299e-06	0.000775253	ENSG00000141503
REPIN1	7	150368189..150374044	27.5582	-0.259535	-1.19709	0.00197219	0.0470663	1	ENSG00000214022
PARP4	13	complement(24420926..24512810)	27.4924	-0.267521	-1.20374	0.0012923	0.0337125	1	ENSG00000102699
RHOV	15	complement(40872214..40874289)	27.4531	-1.11427	-2.16486	4.94049e-14	2.51324e-11	2.86509e-09	ENSG00000104140
WNT10A	2	218880363..218899581	27.451	-0.533787	-1.44772	4.31962e-10	9.10921e-08	2.50503e-05	ENSG00000135925
PTHLH	12	complement(27958084..27972705)	27.4211	1.23826	2.35914	0	0	0	ENSG00000087494
ANXA10	4	168092515..168187690	27.3524	-0.735399	-1.66486	4.44089e-16	2.83007e-13	2.57536e-11	ENSG00000109511
PROSER2	10	11823339..11872277	27.3458	-0.614852	-1.5314	9.44548e-07	7.81402e-05	0.0547763	ENSG00000148426
SH3BP1	22	37634654..37666932	27.291	-0.403555	-1.32276	1.25186e-06	9.89071e-05	0.0725978	ENSG00000100092
SPAG5	17	complement(28577565..28599279)	27.191	-0.433307	-1.35032	2.19888e-07	2.16867e-05	0.0127518	ENSG00000076382
PTP4A1	6	63521761..63583587	27.1828	0.300323	1.23142	0.000315421	0.0105733	1	ENSG00000112245
TTC1	5	160009113..160065543	27.1614	0.320908	1.24912	0.000291622	0.00993638	1	ENSG00000113312
MYH14	19	50188186..50310545	27.1596	-0.372194	-1.29432	6.40717e-06	0.000402999	0.371565	ENSG00000105357
C19orf48	19	complement(50797704..50804929)	27.1395	0.473377	1.38836	3.38379e-08	4.29393e-06	0.00196233	ENSG00000167747
CCNG1	5	163437569..163446151	27.0953	-0.329192	-1.25631	0.000121248	0.00479634	1	ENSG00000113328
CRIP2	14	105472962..105480170	27.0578	-0.394631	-1.31461	2.60866e-06	0.00018585	0.151282	ENSG00000182809
CLU	8	complement(27596917..27615031)	26.9456	-1.14068	-2.20485	0	0	0	ENSG00000120885
PRKCDBP	11	complement(6318946..6320647)	26.9413	0.344046	1.26931	0.000130934	0.00509265	1	ENSG00000170955
ODC1	2	complement(10439968..10448504)	26.9399	0.873962	1.83269	5.29576e-12	1.75077e-09	3.07112e-07	ENSG00000115758
HPGD	4	complement(174490177..174523154)	26.9217	-0.535152	-1.44909	1.65452e-10	3.98127e-08	9.59487e-06	ENSG00000164120
GNL3	3	52681156..52694492	26.8845	0.293827	1.22589	0.000577954	0.0174839	1	ENSG00000163938
MTDH	8	97644179..97728770	26.6526	0.439603	1.35623	1.31308e-07	1.40281e-05	0.00761483	ENSG00000147649
IQGAP3	1	complement(156525405..156572604)	26.5746	-0.489641	-1.4041	7.78377e-05	0.00335587	1	ENSG00000183856
IL1A	2	complement(112773915..112784590)	26.5122	0.641023	1.55943	6.06626e-13	2.5309e-10	3.51794e-08	ENSG00000115008
FMR1	X	147911951..147951125	26.3868	-0.470615	-1.3857	1.21278e-08	1.77157e-06	0.000703314	ENSG00000102081
SUN1	7	816615..896435	26.3347	-0.273176	-1.20847	0.000864193	0.0242694	1	ENSG00000164828
CDKN3	14	54396849..54420218	26.273	-0.349901	-1.27447	8.74817e-05	0.00368443	1	ENSG00000100526
MMP2	16	55389700..55506691	26.2639	0.293376	1.2255	0.000473999	0.0148264	1	ENSG00000087245
KIF4A	X	70290090..70420832	26.1344	-0.279759	-1.21399	0.000885493	0.0247596	1	ENSG00000090889
ABCF2	7	complement(151207837..151227230)	26.0998	0.537869	1.45183	2.11395e-10	5.04496e-08	1.22592e-05	ENSG00000033050
BUB1	2	complement(110637698..110678114)	26.096	-0.403757	-1.32295	1.30143e-06	0.000102266	0.0754725	ENSG00000169679
PPP1R14C	6	150143076..150250357	25.8563	-0.364954	-1.28784	3.49023e-05	0.00169946	1	ENSG00000198729
SLC50A1	1	155135344..155138857	25.8303	-0.35352	-1.27767	5.41547e-05	0.0024742	1	ENSG00000169241
NDC1	1	complement(53765460..53838860)	25.8128	0.313743	1.24293	0.000183993	0.0068006	1	ENSG00000058804
RRS1	8	66429028..66430733	25.7965	0.877193	1.8368	0	0	0	ENSG00000179041
KLK8	19	complement(50996007..51002711)	25.796	-0.336198	-1.26243	0.00016406	0.00616201	1	ENSG00000129455
BRMS1	11	complement(66337333..66345125)	25.7909	0.449894	1.36594	2.69629e-07	2.62355e-05	0.0156363	ENSG00000174744
CYP51A1	7	complement(92112151..92142952)	25.7258	0.303949	1.23452	0.000333383	0.0110667	1	ENSG00000001630
ELMO3	16	67199111..67204029	25.6684	-0.274256	-1.20937	0.00158284	0.039754	1	ENSG00000102890
EPB41L1	20	36091504..36232799	25.5865	-0.326718	-1.25416	7.30542e-05	0.00318299	1	ENSG00000088367
TOB1	17	complement(50862223..50867978)	25.4938	-0.365445	-1.28828	2.77975e-05	0.00140177	1	ENSG00000141232
UNG	12	109097574..109110992	25.3958	0.271023	1.20666	0.00183864	0.0444646	1	ENSG00000076248
YARS	1	complement(32775237..32818153)	25.3296	0.376275	1.29799	5.4816e-06	0.000356378	0.317889	ENSG00000134684
GLTP	12	complement(109850943..109880488)	25.2946	-0.457639	-1.37329	1.46345e-07	1.52641e-05	0.00848683	ENSG00000139433
TNS4	17	complement(40475828..40501597)	25.2058	0.338576	1.26451	5.78035e-05	0.0026107	1	ENSG00000131746
KRT16P6	17	complement(16817983..16822579)	25.1183	-1.60982	-3.05214	1.22413e-12	4.70132e-10	7.09899e-08	ENSG00000226145
MARCKSL1	1	complement(32333832..32336379)	25.0929	0.295609	1.2274	0.00105799	0.0287242	1	ENSG00000175130
CCDC86	11	60842071..60851081	25.0145	0.646917	1.56582	6.0596e-13	2.5309e-10	3.51408e-08	ENSG00000110104
NME1	17	51153536..51162428	24.9766	0.408603	1.3274	1.90116e-06	0.000142261	0.110252	ENSG00000239672
STEAP1	7	90154375..90164829	24.9492	0.47764	1.39246	1.72982e-07	1.75377e-05	0.0100316	ENSG00000164647
PTGR1	9	complement(111562577..111599855)	24.9071	-0.533748	-1.44768	4.65229e-10	9.73992e-08	2.69796e-05	ENSG00000106853
LRRC61	7	150322639..150338150	24.889	-0.463889	-1.37925	1.00396e-07	1.10687e-05	0.00582216	ENSG00000127399
RP11-290L1.3	12	76030494..76031378	24.8658	1.53973	2.9074	5.60219e-12	1.83549e-09	3.24882e-07	ENSG00000257453
INPP1	2	190343470..190371665	24.8005	-0.296587	-1.22824	0.000499345	0.0154608	1	ENSG00000151689
SLC29A1	6	44219505..44234151	24.65	0.281643	1.21558	0.00102013	0.0278921	1	ENSG00000112759
ATAD3A	1	1512151..1534687	24.6389	0.472582	1.38759	4.81415e-08	5.86518e-06	0.00279182	ENSG00000197785
PRSS8	16	complement(31131433..31135762)	24.6331	-0.500082	-1.41429	7.51131e-05	0.00325801	1	ENSG00000052344
PIR	X	complement(15384799..15493564)	24.5197	-0.473565	-1.38854	6.81748e-08	7.98705e-06	0.00395359	ENSG00000087842
TNFAIP3	6	137867188..137883312	24.4339	0.855961	1.80996	0	0	0	ENSG00000118503
GSPT1	16	complement(11868128..11916082)	24.3628	0.329849	1.25688	6.88885e-05	0.00303573	1	ENSG00000103342
RARG	12	complement(53210567..53232980)	24.2193	-0.39729	-1.31703	2.34416e-06	0.000169209	0.135942	ENSG00000172819
CXCL1	4	73869393..73871242	24.219	1.13239	2.19222	0	0	0	ENSG00000163739
NEK2	1	complement(211658657..211675630)	24.2047	-0.580053	-1.4949	2.34337e-11	6.64874e-09	1.35897e-06	ENSG00000117650
GBP6	1	89364058..89386461	24.201	-0.295141	-1.22701	0.000631493	0.0188285	1	ENSG00000183347
BLVRB	19	complement(40447789..40465840)	24.1296	-0.451976	-1.36791	7.25545e-07	6.22423e-05	0.0420758	ENSG00000090013
PPP2R5D	6	42984499..43012342	24.0768	-0.333961	-1.26047	0.00010116	0.00416062	1	ENSG00000112640
ABCF1	6	30571376..30597179	24.0507	0.261001	1.19831	0.00201111	0.0477399	1	ENSG00000204574
JAG2	14	complement(105140981..105168824)	23.9211	-0.337844	-1.26387	5.14315e-05	0.00237281	1	ENSG00000184916
ARL4D	17	43398959..43401137	23.8497	-0.433897	-1.35088	2.17529e-06	0.000159481	0.126149	ENSG00000175906
BOP1	8	complement(144262102..144291370)	23.7669	0.432467	1.34954	4.47095e-07	4.12077e-05	0.025928	ENSG00000261236
CARD19	9	93096218..93113283	23.6895	-0.539417	-1.45338	5.29263e-10	1.09228e-07	3.0693e-05	ENSG00000165233
MPZL2	11	complement(118253403..118264536)	23.5953	-0.385984	-1.30675	4.93023e-06	0.000324166	0.285914	ENSG00000149573
ABI1	10	complement(26746593..26861087)	23.5814	-0.269842	-1.20568	0.00145968	0.0372086	1	ENSG00000136754
DUOXA1	15	complement(45117367..45129938)	23.5313	-0.283139	-1.21684	0.000911133	0.0253422	1	ENSG00000140254
RBFOX2	22	complement(35738736..36028425)	23.4784	-0.404362	-1.3235	9.58776e-07	7.88671e-05	0.0556013	ENSG00000100320
CENPF	1	214603195..214664588	23.4618	-0.296491	-1.22815	0.000309338	0.0104176	1	ENSG00000117724
PTK6	20	complement(63528001..63537370)	23.4522	0.28622	1.21944	0.000960838	0.0264707	1	ENSG00000101213
RASSF7	11	560404..564021	23.3552	-0.348616	-1.27334	7.20999e-05	0.00314614	1	ENSG00000099849
CBR1	21	36069941..36073166	23.3234	-0.334637	-1.26106	0.000140437	0.00539351	1	ENSG00000159228
ABLIM1	10	complement(114431113..114685003)	23.2852	-0.30388	-1.23446	0.00022984	0.0081672	1	ENSG00000099204
PLEK2	14	complement(67386983..67412200)	23.1796	0.648034	1.56703	3.35765e-12	1.17299e-09	1.94717e-07	ENSG00000100558
RSL1D1	16	complement(11833850..11851585)	23.0201	0.41752	1.33563	6.2772e-07	5.49061e-05	0.0364028	ENSG00000171490
TTK	6	80003887..80042527	22.9708	-0.459608	-1.37517	6.11171e-08	7.24806e-06	0.0035443	ENSG00000112742
SLC39A6	18	complement(36108532..36129385)	22.8563	0.296942	1.22854	0.000526854	0.0161658	1	ENSG00000141424
AIMP2	7	6009245..6023834	22.7629	0.680022	1.60216	1.39e-13	6.66189e-11	8.06088e-09	ENSG00000106305
BOD1	5	complement(173607514..173616660)	22.737	0.373416	1.29542	3.24253e-05	0.00160308	1	ENSG00000145919
DCUN1D5	11	complement(103062076..103092215)	22.7129	0.310967	1.24054	0.000652859	0.0193364	1	ENSG00000137692
RBBP8	18	22798261..23026488	22.5448	0.351188	1.27561	3.18752e-05	0.00157992	1	ENSG00000101773
BAZ2A	12	complement(56595596..56636816)	22.4886	-0.273361	-1.20862	0.000902631	0.0251298	1	ENSG00000076108
CBX6	22	complement(38861450..38872314)	22.3778	-0.301317	-1.23227	0.000283003	0.00968826	1	ENSG00000183741
NCBP1	9	97633626..97673748	22.3135	0.335572	1.26188	6.6571e-05	0.00294028	1	ENSG00000136937
TSR1	17	complement(2322503..2337507)	22.3015	0.315413	1.24437	0.000176953	0.00657389	1	ENSG00000167721
EIF1AX	X	complement(20124518..20141844)	22.2746	0.274228	1.20935	0.00123881	0.0326107	1	ENSG00000173674
MRTO4	1	19251539..19260128	22.2699	0.723459	1.65114	3.33067e-16	2.22014e-13	1.93152e-11	ENSG00000053372
USP1	1	62436297..62451804	22.2587	0.268309	1.2044	0.00160897	0.0402361	1	ENSG00000162607
TMOD3	15	51829628..51947295	22.1447	-0.406496	-1.32546	8.40055e-07	7.06036e-05	0.0487165	ENSG00000138594
IER5	1	181088712..181092899	22.117	-0.270448	-1.20618	0.00148173	0.0376715	1	ENSG00000162783
WDR43	2	28894643..28948222	22.0811	0.6665	1.58722	9.10383e-15	5.12572e-12	5.27949e-10	ENSG00000163811
DDX39A	19	complement(14408819..14419383)	21.8943	0.523675	1.43761	1.19274e-09	2.2385e-07	6.91696e-05	ENSG00000123136
C10orf54	10	complement(71747559..71773498)	21.8617	-0.799813	-1.74088	0	0	0	ENSG00000107738
SCARA3	8	27633868..27676776	21.815	-0.489747	-1.4042	1.11368e-08	1.63505e-06	0.000645845	ENSG00000168077
PRR11	17	59155499..59204705	21.737	-0.264677	-1.20137	0.00190846	0.0458854	1	ENSG00000068489
PDCD4	10	110871795..110900006	21.7253	-0.519408	-1.43337	1.10754e-09	2.09897e-07	6.42284e-05	ENSG00000150593
ITGB5	3	complement(124761948..124901418)	21.6888	0.469251	1.38439	2.24072e-08	3.00796e-06	0.00129944	ENSG00000082781
NUFIP2	17	complement(29255836..29294118)	21.6602	-0.424858	-1.34244	2.6443e-07	2.57728e-05	0.0153348	ENSG00000108256
TSN	2	121737103..121767853	21.6469	0.33028	1.25726	0.000104835	0.00427482	1	ENSG00000211460
EPS8L2	11	694438..727727	21.6357	-0.300194	-1.23131	0.000354897	0.0116665	1	ENSG00000177106
DNAJC5	20	63895182..63936031	21.6298	0.264856	1.20152	0.00168417	0.0416852	1	ENSG00000101152
NCOA3	20	47501902..47656877	21.5802	-0.279785	-1.21401	0.000744424	0.0215961	1	ENSG00000124151
DNMT1	19	complement(10133345..10231286)	21.5649	0.263155	1.2001	0.00145463	0.0371126	1	ENSG00000130816
TNFRSF10B	8	complement(23020133..23069179)	21.5633	0.345751	1.27081	4.31667e-05	0.0020402	1	ENSG00000120889
MRPL36	5	complement(1798386..1801366)	21.4673	0.364453	1.28739	0.000113157	0.00454428	1	ENSG00000171421
KITLG	12	complement(88492793..88580851)	21.4354	-0.3528	-1.27704	2.64249e-05	0.00134897	1	ENSG00000049130
PES1	22	complement(30576625..30607083)	21.3753	0.472359	1.38738	3.0568e-08	3.9068e-06	0.0017727	ENSG00000100029
FGFR3	4	1793307..1808872	21.3678	-1.10631	-2.15294	0	0	0	ENSG00000068078
PSME3	17	42824385..42843758	21.3534	0.341529	1.2671	5.38696e-05	0.00246762	1	ENSG00000131467
PYCR1	17	complement(81932384..81942412)	21.31	0.494806	1.40913	1.84743e-08	2.57539e-06	0.00107136	ENSG00000183010
U2SURP	3	142964497..143060546	21.2891	0.25886	1.19653	0.00169013	0.0417711	1	ENSG00000163714
CERS2	1	complement(150960583..150975004)	21.2763	0.266915	1.20323	0.00166491	0.0413495	1	ENSG00000143418
RPL7L1	6	42879618..42889925	21.2479	0.324529	1.25226	9.7065e-05	0.00403223	1	ENSG00000146223
PITX1	5	complement(135027735..135034813)	21.2303	-0.438991	-1.35566	3.84799e-07	3.63441e-05	0.0223153	ENSG00000069011
PTPN12	7	77537275..77640071	21.2182	0.265592	1.20213	0.00161244	0.0402881	1	ENSG00000127947
TP53TG1	7	complement(87325225..87345515)	21.1908	-0.539782	-1.45375	6.71934e-08	7.90402e-06	0.00389668	ENSG00000182165
CD68	17	7579467..7582113	21.0563	-0.421827	-1.33962	0.00102913	0.0280722	1	ENSG00000129226
FN1	2	complement(215360440..215436172)	20.9444	1.38187	2.60606	0	0	0	ENSG00000115414
CIAPIN1	16	complement(57428169..57447528)	20.8512	0.335187	1.26154	0.000105972	0.00430662	1	ENSG00000005194
AC090094.1	8	complement(61503359..61689688)	20.7695	-0.386745	-1.30744	1.66436e-05	0.000913147	0.965196	ENSG00000283485
ZNF593	1	26169871..26170873	20.7689	0.613613	1.53009	9.64184e-09	1.43372e-06	0.000559149	ENSG00000142684
JAG1	20	complement(10637684..10674107)	20.7545	0.49242	1.4068	3.3292e-09	5.61241e-07	0.000193067	ENSG00000101384
ASNS	7	complement(97852118..97872542)	20.7257	0.59656	1.51211	2.07406e-06	0.000153613	0.120279	ENSG00000070669
AKIRIN1	1	38991223..39006059	20.724	0.321034	1.24923	0.000265545	0.00917728	1	ENSG00000174574
GLRX3	10	130136399..130184521	20.6535	0.31371	1.2429	0.000210586	0.00762315	1	ENSG00000108010
EMP2	16	complement(10528422..10580698)	20.6316	-0.408231	-1.32706	8.97202e-07	7.4972e-05	0.0520305	ENSG00000213853
DRG1	22	31399523..31528740	20.6273	0.282766	1.21652	0.00168396	0.0416852	1	ENSG00000185721
FOSL2	2	28392448..28417312	20.5149	-0.30873	-1.23862	0.000218615	0.00784038	1	ENSG00000075426
VOPP1	7	complement(55436056..55572988)	20.4913	0.364092	1.28707	1.68437e-05	0.000921507	0.976797	ENSG00000154978
PCK2	14	24094053..24110598	20.4171	0.393099	1.31321	0.00176153	0.0430295	1	ENSG00000100889
SRRT	7	100875111..100888664	20.3356	0.470841	1.38592	3.63634e-08	4.59431e-06	0.00210879	ENSG00000087087
NBR1	17	43170481..43211689	20.3308	-0.328791	-1.25596	7.66628e-05	0.00331284	1	ENSG00000188554
SQRDL	15	45631148..45691294	20.3022	-0.388997	-1.30948	8.62724e-06	0.000521157	0.500311	ENSG00000137767
ANKRD10	13	complement(110878540..110915069)	20.2944	-0.414505	-1.33284	1.19501e-06	9.5063e-05	0.069301	ENSG00000088448
BTG2	1	203305491..203309602	20.2285	-0.725222	-1.65315	1.51505e-08	2.17477e-06	0.000878607	ENSG00000159388
MSANTD3	9	100427156..100451711	20.164	0.532261	1.44619	1.23757e-09	2.31514e-07	7.17694e-05	ENSG00000066697
SUN2	22	complement(38734725..38794143)	20.1522	-0.328733	-1.25591	8.91036e-05	0.003739	1	ENSG00000100242
TGM1	14	complement(24249114..24264432)	20.1269	-0.951607	-1.93403	7.06102e-14	3.49985e-11	4.09483e-09	ENSG00000092295
CD82	11	44564427..44620363	20.0812	-0.295544	-1.22735	0.000567055	0.0172393	1	ENSG00000085117
SENP3	17	7561875..7571969	20.0028	0.330712	1.25763	0.000130583	0.00508923	1	ENSG00000161956
MBOAT1	6	complement(20102145..20212399)	19.9664	-0.400391	-1.31987	1.40976e-05	0.000793819	0.81755	ENSG00000172197
RAPGEFL1	17	40177010..40195656	19.9046	-0.679968	-1.6021	1.22125e-15	7.37734e-13	7.08225e-11	ENSG00000108352
UPP1	7	48088628..48108733	19.8865	0.62411	1.54126	3.74811e-13	1.62209e-10	2.17361e-08	ENSG00000183696
TRMT10C	3	101561862..101566446	19.8808	0.36467	1.28759	7.01943e-05	0.0030792	1	ENSG00000174173
TCAF1	7	complement(143851375..143902198)	19.8772	-0.385491	-1.3063	4.57262e-06	0.000306435	0.265175	ENSG00000198420
SNAI2	8	complement(48917690..48921740)	19.8735	0.54416	1.45817	1.8757e-09	3.37812e-07	0.000108775	ENSG00000019549
SCNN1A	12	complement(6346843..6377730)	19.7427	-0.452757	-1.36865	8.34264e-08	9.41257e-06	0.00483806	ENSG00000111319
TRIM16L	17	18697998..18736118	19.7264	-0.320647	-1.24889	0.000177938	0.00660625	1	ENSG00000108448
AKAP2	9	110048598..110172512	19.6802	0.382704	1.30378	4.58207e-06	0.000306435	0.265723	ENSG00000241978
THEM6	8	142727203..142736927	19.624	-0.433046	-1.35008	8.24792e-07	6.95223e-05	0.0478313	ENSG00000130193
LTV1	6	143843344..143863812	19.6234	0.66342	1.58383	4.15662e-07	3.85681e-05	0.0241051	ENSG00000135521
ATP2B4	1	203626561..203744081	19.4815	-0.5417	-1.45569	7.10668e-11	1.7979e-08	4.12131e-06	ENSG00000058668
IGSF3	1	complement(116574399..116667755)	19.4787	-0.332691	-1.25936	6.90682e-05	0.00303689	1	ENSG00000143061
ANKRD10-IT1	13	complement(110894639..110899172)	19.4098	-0.54551	-1.45954	0.000108198	0.00437257	1	ENSG00000229152
DCAKD	17	complement(45023340..45061109)	19.389	-0.648497	-1.56753	4.07739e-07	3.80767e-05	0.0236456	ENSG00000172992
BCL2L2	14	23298790..23311759	19.3632	-0.274261	-1.20937	0.00137571	0.0354421	1	ENSG00000129473
NAT10	11	34105602..34147670	19.3597	0.322473	1.25047	0.000144714	0.00553214	1	ENSG00000135372
FSTL3	19	676365..683399	19.333	0.349375	1.27401	6.92675e-05	0.00304315	1	ENSG00000070404
LRP1	12	57128493..57213351	19.3298	-0.490386	-1.40482	2.02438e-09	3.59015e-07	0.000117398	ENSG00000123384
MTRNR2L1	17	22523111..22524663	19.3163	-0.667818	-1.58867	4.8344e-07	4.40812e-05	0.0280357	ENSG00000256618
LTB4R	14	24311450..24318036	19.2497	-0.687275	-1.61024	1.66533e-15	9.9563e-13	9.65761e-11	ENSG00000213903
OLMALINC	10	100373615..100383368	19.2267	-0.729516	-1.65808	2.12578e-07	2.10373e-05	0.0123279	ENSG00000235823
PMEPA1	20	complement(57648392..57711536)	19.2049	2.45762	5.4931	0	0	0	ENSG00000124225
FAM136A	2	complement(70295975..70302090)	19.1899	0.340209	1.26594	0.000106399	0.00431187	1	ENSG00000035141
FABP5	8	81280363..81284777	19.1771	0.297856	1.22932	0.00104823	0.0284994	1	ENSG00000164687
NEK7	1	198156963..198322420	19.1433	-0.281523	-1.21548	0.000875029	0.0245262	1	ENSG00000151414
EXOSC2	9	130693721..130704894	19.0815	0.47847	1.39326	2.86366e-08	3.72353e-06	0.00166069	ENSG00000130713
MXD1	2	69897688..69942945	19.0415	-0.655478	-1.57514	9.65894e-15	5.38597e-12	5.60141e-10	ENSG00000059728
ZMPSTE24	1	40258107..40294184	19.0322	0.712327	1.63844	2.10596e-08	2.86687e-06	0.00122129	ENSG00000084073
COPRS	17	complement(31851864..31859337)	19.0225	0.363456	1.2865	0.000142812	0.00547024	1	ENSG00000172301
MYBBP1A	17	complement(4538897..4555631)	18.9679	0.265738	1.20225	0.00160351	0.040134	1	ENSG00000132382
DDX42	17	63773603..63819317	18.9668	0.28305	1.21676	0.000688601	0.0202502	1	ENSG00000198231
CAT	11	34438925..34472062	18.9456	-0.455644	-1.37139	1.93096e-07	1.93711e-05	0.011198	ENSG00000121691
ANXA3	4	78551519..78610451	18.9439	0.26942	1.20532	0.00151929	0.0384579	1	ENSG00000138772
ULBP2	6	149942000..149949235	18.8831	-0.452914	-1.3688	2.86694e-06	0.000201771	0.166259	ENSG00000131015
NUF2	1	163266576..163355764	18.8388	-0.436899	-1.35369	5.87508e-07	5.18581e-05	0.0340708	ENSG00000143228
KLHL12	1	complement(202891100..202928636)	18.7321	-0.284145	-1.21769	0.00106142	0.0288038	1	ENSG00000117153
KRT6C	12	complement(52468516..52473785)	18.6646	-0.457221	-1.37289	0.000341932	0.0112987	1	ENSG00000170465
MTHFD1L	6	150865549..151101887	18.6088	0.536783	1.45073	3.60783e-10	7.83616e-08	2.09225e-05	ENSG00000120254
RP13-463N16.6	10	complement(5594991..5596118)	18.6054	1.01107	2.01541	1.19112e-11	3.59769e-09	6.90757e-07	ENSG00000242147
YPEL5	2	30146941..30160533	18.5869	-0.401867	-1.32122	4.22732e-06	0.000285059	0.245151	ENSG00000119801
MCFD2	2	complement(46901870..46941855)	18.5643	0.297413	1.22894	0.000429743	0.0136932	1	ENSG00000180398
PPP2R5A	1	212285537..212361863	18.5394	-0.500603	-1.4148	8.48812e-09	1.27855e-06	0.000492243	ENSG00000066027
NIFK	2	complement(121726945..121736923)	18.5371	0.573016	1.48763	9.04198e-06	0.00054234	0.524363	ENSG00000155438
TGFA	2	complement(70447280..70554193)	18.5173	0.379052	1.30049	9.01657e-06	0.000541854	0.522889	ENSG00000163235
PLEKHF2	8	95133804..95156684	18.5021	-0.323975	-1.25178	0.000222984	0.00797735	1	ENSG00000175895
RETSAT	2	complement(85342088..85354620)	18.4793	-0.392665	-1.31282	5.54358e-06	0.000358798	0.321483	ENSG00000042445
MTRNR2L10	X	complement(55181391..55182920)	18.4605	-0.718254	-1.64519	7.62972e-08	8.72708e-06	0.00442463	ENSG00000256045
ATAD1	10	complement(87751512..87841343)	18.2446	-0.338417	-1.26437	7.1525e-05	0.00312811	1	ENSG00000138138
ADAMTSL4	1	150549369..150560937	18.2317	-1.23555	-2.35471	1.11022e-16	7.75711e-14	6.43841e-12	ENSG00000143382
ZFR	5	complement(32354350..32444761)	18.2057	0.327572	1.2549	9.87746e-05	0.00407697	1	ENSG00000056097
C17orf89	17	81239239..81241281	18.1327	0.499924	1.41414	0.000192882	0.007084	1	ENSG00000224877
WDR77	1	complement(111439890..111449376)	18.0628	0.426568	1.34403	1.73148e-06	0.000131258	0.100412	ENSG00000116455
CCDC47	17	complement(63745250..63776351)	18.0488	0.300507	1.23158	0.000460908	0.0145108	1	ENSG00000108588
UPK3B	7	76510428..76516521	18.0234	-1.06926	-2.09835	2.22045e-16	1.51492e-13	1.28768e-11	ENSG00000243566
DNAJC9	10	complement(73183362..73248862)	17.9956	0.293438	1.22556	0.000696721	0.0204371	1	ENSG00000213551
AHNAK2	14	complement(104937244..104978357)	17.9617	-0.293225	-1.22538	0.000343549	0.0113457	1	ENSG00000185567
BLVRA	7	43758680..43807342	17.9561	-0.340255	-1.26598	0.000252385	0.00881175	1	ENSG00000106605
RAB5B	12	55973913..55996683	17.9339	-0.352484	-1.27676	2.87575e-05	0.00144641	1	ENSG00000111540
SEPHS2	16	complement(30443631..30446181)	17.912	0.283162	1.21686	0.00157659	0.0397	1	ENSG00000179918
ERMP1	9	complement(5765076..5833117)	17.8904	-0.441787	-1.35829	1.67416e-07	1.71231e-05	0.0097088	ENSG00000099219
RALBP1	18	9475009..9538116	17.8743	-0.292009	-1.22434	0.000618851	0.018547	1	ENSG00000017797
PRIM1	12	complement(56731596..56752373)	17.8622	0.278981	1.21334	0.00193975	0.0465027	1	ENSG00000198056
CNTN1	12	40692442..41072418	17.8379	-0.514542	-1.42854	9.29708e-10	1.82765e-07	5.39156e-05	ENSG00000018236
TEX261	2	complement(70985938..70994945)	17.7969	0.404098	1.32326	2.92436e-06	0.000205314	0.16959	ENSG00000144043
ATP6V0B	1	43974487..43978295	17.7499	0.294952	1.22684	0.000728241	0.0211796	1	ENSG00000117410
MKRN1	7	complement(140453040..140479569)	17.6996	-0.274329	-1.20943	0.00118807	0.0315325	1	ENSG00000133606
KCNK5	6	complement(39188973..39229450)	17.6286	-0.798629	-1.73945	3.62178e-10	7.83709e-08	2.10034e-05	ENSG00000164626
DOLK	9	complement(128945530..128947619)	17.6211	0.382297	1.30342	3.2506e-05	0.00160433	1	ENSG00000175283
CH17-360D5.2	10	complement(47908064..47991850)	17.5737	0.379741	1.30111	2.65499e-05	0.00135347	1	ENSG00000276850
MATN2	8	97868840..98036716	17.5458	-0.571365	-1.48593	1.35164e-11	4.06137e-09	7.83844e-07	ENSG00000132561
NABP2	12	56222015..56229854	17.4609	0.391099	1.31139	1.94797e-05	0.00104309	1	ENSG00000139579
RP11-132A1.4	7	101308346..101310985	17.4346	0.730868	1.65964	5.48875e-06	0.000356443	0.318303	ENSG00000232445
MRPL20	1	complement(1401908..1407313)	17.4232	0.47785	1.39267	1.00942e-07	1.11078e-05	0.00585382	ENSG00000242485
UTP18	17	51260528..51297936	17.4001	0.477333	1.39217	1.10883e-07	1.21098e-05	0.00643033	ENSG00000011260
DEPDC1	1	complement(68474152..68497221)	17.3925	-0.401692	-1.32106	2.20961e-06	0.000161589	0.12814	ENSG00000024526
PIM1	6	37170203..37175426	17.3828	-0.514973	-1.42897	0.00129652	0.0338074	1	ENSG00000137193
EVPL	17	complement(76004502..76027452)	17.375	-0.401232	-1.32064	1.77807e-06	0.000134262	0.103114	ENSG00000167880
PORCN	X	48508962..48520814	17.3737	0.760824	1.69446	0	0	0	ENSG00000102312
SLC25A13	7	complement(96120220..96322147)	17.3575	0.422383	1.34014	1.36481e-06	0.000106382	0.0791481	ENSG00000004864
RRP7A	22	complement(42509968..42519802)	17.3198	0.30988	1.2396	0.000346116	0.0114175	1	ENSG00000189306
TINF2	14	complement(24239643..24242674)	17.319	-0.368698	-1.29119	3.80821e-05	0.00183274	1	ENSG00000092330
PJA2	5	complement(109334709..109409994)	17.3056	-0.291174	-1.22364	0.000635548	0.0189009	1	ENSG00000198961
PDLIM7	5	complement(177483394..177497606)	17.3007	0.59237	1.50772	8.90943e-12	2.80802e-09	5.16676e-07	ENSG00000196923
AGPAT5	8	6708357..6759666	17.2929	0.354041	1.27814	3.80709e-05	0.00183274	1	ENSG00000155189
RABGAP1	9	122940833..123104866	17.2529	-0.303134	-1.23382	0.000274453	0.00941223	1	ENSG00000011454
UNC5B	10	71212570..71302864	17.2237	-0.410517	-1.32916	1.13544e-06	9.13265e-05	0.0658464	ENSG00000107731
NT5E	6	85449584..85495791	17.1832	0.290325	1.22292	0.000739492	0.0214745	1	ENSG00000135318
WDFY1	2	complement(223855716..223945387)	17.1625	-0.325405	-1.25302	0.000131202	0.00509962	1	ENSG00000085449
HMG20A	15	77420412..77485607	17.1609	-0.450686	-1.36669	1.28458e-07	1.3821e-05	0.00744951	ENSG00000140382
DDX18	2	117814650..117832379	17.0603	0.355512	1.27944	2.26438e-05	0.00118794	1	ENSG00000088205
TMEM132A	11	60924463..60937159	17.0588	0.273947	1.20911	0.00111751	0.0300308	1	ENSG00000006118
DUS1L	17	complement(82057506..82065887)	17.0238	0.261736	1.19892	0.00201205	0.0477426	1	ENSG00000169718
PPP1R8	1	27830778..27851676	17.0055	0.41421	1.33257	3.80511e-06	0.000258998	0.220666	ENSG00000117751
TMEM159	16	21158377..21180616	16.9412	-0.459651	-1.37521	3.85916e-07	3.6373e-05	0.02238	ENSG00000011638
SRPX2	X	100644218..100671299	16.9379	-0.436864	-1.35366	1.67809e-06	0.000127879	0.0973156	ENSG00000102359
LAMB2	3	complement(49121114..49133118)	16.8466	-0.508025	-1.4221	1.89255e-09	3.39792e-07	0.000109753	ENSG00000172037
ZMYND19	9	complement(137582079..137590490)	16.8303	0.304029	1.23459	0.000820266	0.0232952	1	ENSG00000165724
WBP2	17	complement(75845699..75856507)	16.8302	-0.276243	-1.21104	0.00118313	0.0314158	1	ENSG00000132471
AP2A1	19	49766968..49807113	16.8206	-0.270054	-1.20585	0.00130154	0.0338469	1	ENSG00000196961
ALDOC	17	complement(28573115..28577264)	16.8113	-1.29352	-2.45125	1.97118e-11	5.71563e-09	1.14313e-06	ENSG00000109107
NOP16	5	complement(176383938..176388975)	16.8066	0.401952	1.32129	7.15829e-06	0.00044589	0.415124	ENSG00000048162
SNX33	15	75647906..75662301	16.8056	-0.60055	-1.51629	9.64673e-13	3.77995e-10	5.59433e-08	ENSG00000173548
EFNB2	13	complement(106489731..106535114)	16.7984	1.21573	2.32258	0	0	0	ENSG00000125266
PTPRS_1	19	complement(5158495..5340803)	16.7862	-0.526543	-1.44047	3.38416e-10	7.40939e-08	1.96254e-05	ENSG00000105426
FAM162A	3	122384176..122412334	16.7614	-0.464735	-1.38006	1.1041e-07	1.20809e-05	0.00640288	ENSG00000114023
PTPRK	6	complement(127968779..128520674)	16.7146	0.419782	1.33773	5.17345e-07	4.66592e-05	0.0300019	ENSG00000152894
ACAT2	6	159760328..159779055	16.6832	0.293811	1.22587	0.000681859	0.0200824	1	ENSG00000120437
PAQR7	1	complement(25861210..25871253)	16.6565	-0.619422	-1.53626	3.55338e-12	1.22659e-09	2.06068e-07	ENSG00000182749
IFRD2	3	complement(50287732..50292918)	16.6291	0.406868	1.3258	3.4753e-06	0.000238226	0.201539	ENSG00000214706
IPO4	14	complement(24180219..24188964)	16.5874	0.461236	1.37672	8.31052e-08	9.41257e-06	0.00481944	ENSG00000196497
NOP2	12	complement(6556863..6568691)	16.5603	0.464847	1.38017	7.4716e-08	8.61564e-06	0.00433293	ENSG00000111641
CAMLG	5	134738501..134752160	16.5456	-0.310098	-1.23979	0.000707262	0.020694	1	ENSG00000164615
ASPH	8	complement(61500556..61714640)	16.5277	-0.327465	-1.25481	6.43786e-05	0.00285672	1	ENSG00000198363
TMEM63B	6	44126914..44155519	16.4858	-0.34377	-1.26907	6.93412e-05	0.00304408	1	ENSG00000137216
ELK3	12	96194382..96269835	16.4379	0.337913	1.26393	8.90448e-05	0.003739	1	ENSG00000111145
TSEN15	1	184051677..184074212	16.4299	0.325874	1.25342	0.000338701	0.0112047	1	ENSG00000198860
OXSR1	3	38165089..38255488	16.4259	-0.283895	-1.21748	0.000814638	0.0231683	1	ENSG00000172939
RP11-745O10.4	12	complement(66123917..66169985)	16.4223	0.514012	1.42802	1.20651e-06	9.58188e-05	0.0699677	ENSG00000228144
NFE2L3	7	26152240..26187125	16.386	0.309351	1.23915	0.000400798	0.0129416	1	ENSG00000050344
SFXN3	10	101031234..101041244	16.3743	-0.271856	-1.20736	0.00158067	0.0397167	1	ENSG00000107819
RRP9	3	complement(51933430..51941941)	16.367	0.716844	1.64358	3.38507e-13	1.48717e-10	1.96307e-08	ENSG00000114767
PRRG4	11	32829943..32858123	16.3632	-0.456329	-1.37205	9.53763e-08	1.05929e-05	0.00553106	ENSG00000135378
NEMP1	12	complement(57055643..57088063)	16.3548	-0.28299	-1.21671	0.000880578	0.0246698	1	ENSG00000166881
PAGR1	16	29815952..29820117	16.3498	0.794641	1.73465	3.24014e-09	5.49422e-07	0.000187902	ENSG00000280789
FAM72C	1	complement(143955364..143971965)	16.3167	-0.683455	-1.60598	1.72131e-07	1.74892e-05	0.00998222	ENSG00000263513
WSB1	17	27294076..27315926	16.2968	-0.359631	-1.2831	1.73952e-05	0.000947214	1	ENSG00000109046
CHAC1	15	40952962..40956519	16.2772	3.66411	12.6768	0	0	0	ENSG00000128965
DEF6	6	35297852..35321771	16.2581	-0.364778	-1.28768	5.68047e-05	0.00257562	1	ENSG00000023892
LYPD1	2	complement(132644853..132671579)	16.2549	0.486631	1.40117	1.16397e-07	1.26644e-05	0.00675011	ENSG00000150551
RASA4	7	complement(102573807..102616757)	16.2128	-0.919753	-1.89179	1.87961e-13	8.65097e-11	1.09002e-08	ENSG00000105808
INF2	14	104689606..104722535	16.2086	-0.259031	-1.19667	0.00188329	0.045412	1	ENSG00000203485
TPRA1	3	complement(127573069..127598251)	16.1938	-0.294051	-1.22608	0.00079556	0.0227421	1	ENSG00000163870
NCF2	1	complement(183555563..183590876)	16.1456	-0.320906	-1.24912	0.000325641	0.0108594	1	ENSG00000116701
PIM3	22	49960513..49964080	16.1031	-0.322549	-1.25054	0.00038487	0.0124899	1	ENSG00000198355
GPS2	17	complement(7311324..7315564)	16.093	0.389085	1.30956	1.3039e-05	0.000744251	0.756159	ENSG00000132522
CENPA	2	26764289..26801067	16.0739	-0.290421	-1.223	0.00178754	0.0434828	1	ENSG00000115163
PAK1IP1	6	10694695..10709782	16.0456	0.725498	1.65347	6.59472e-14	3.29691e-11	3.82441e-09	ENSG00000111845
EPHB3	3	184561784..184582409	15.9876	-0.670303	-1.59141	1.54321e-14	8.28647e-12	8.94938e-10	ENSG00000182580
CDKN1A	6	36676460..36687339	15.9817	0.534599	1.44854	2.75977e-09	4.73506e-07	0.000160045	ENSG00000124762
PITPNM1	11	complement(67491768..67506263)	15.9715	-0.284081	-1.21763	0.000793402	0.0227215	1	ENSG00000110697
NCLN	19	3185563..3209575	15.9694	0.361731	1.28497	3.2562e-05	0.00160573	1	ENSG00000125912
MYO18A	17	complement(29071124..29180412)	15.9397	-0.487869	-1.40237	3.4219e-09	5.73535e-07	0.000198443	ENSG00000196535
SLC12A6	15	complement(34229996..34338060)	15.9225	-0.557285	-1.4715	2.57543e-11	7.21518e-09	1.49354e-06	ENSG00000140199
PVR	19	44643798..44663583	15.8851	0.444294	1.36065	5.14695e-07	4.64925e-05	0.0298482	ENSG00000073008
WFDC2	20	45469706..45481532	15.8724	-0.577958	-1.49274	7.70563e-09	1.18532e-06	0.000446865	ENSG00000101443
FOXE1	9	97853254..97856715	15.8691	-0.453199	-1.36907	3.06805e-07	2.95552e-05	0.0177923	ENSG00000178919
KREMEN1	22	29073078..29168333	15.8426	-0.470408	-1.3855	2.30496e-08	3.07285e-06	0.00133669	ENSG00000183762
PGP	16	complement(2211997..2214807)	15.7875	0.415025	1.33332	4.61333e-06	0.000306959	0.267536	ENSG00000184207
TOR1A	9	complement(129812944..129824134)	15.7872	0.424579	1.34218	1.3984e-06	0.000108417	0.0810959	ENSG00000136827
BRIX1	5	34915376..34925996	15.7795	0.28839	1.22128	0.000792322	0.0227215	1	ENSG00000113460
UTP4	16	69131291..69231130	15.7469	0.481033	1.39574	1.99089e-08	2.75551e-06	0.00115456	ENSG00000141076
PGAM5	12	132710819..132722734	15.7032	0.506922	1.42102	8.11736e-09	1.23231e-06	0.000470742	ENSG00000247077
DGKA	12	55927319..55954027	15.6916	-0.299689	-1.23088	0.000319675	0.0106912	1	ENSG00000065357
MRM2	7	complement(2234231..2242198)	15.6512	0.314359	1.24346	0.000472721	0.0148024	1	ENSG00000122687
NINJ1	9	complement(93121489..93134288)	15.6499	-0.418157	-1.33622	4.13736e-06	0.000280297	0.239934	ENSG00000131669
CTPS1	1	40979335..41012565	15.6471	0.546423	1.46046	2.17587e-10	5.12939e-08	1.26183e-05	ENSG00000171793
NOL11	17	67717833..67744531	15.6264	0.420758	1.33863	1.18674e-06	9.46646e-05	0.0688212	ENSG00000130935
GNPNAT1	14	complement(52775194..52791668)	15.6153	0.27205	1.20752	0.00181963	0.0441708	1	ENSG00000100522
P4HA1	10	complement(73007217..73096974)	15.5666	-0.428507	-1.34584	0.000836138	0.0236649	1	ENSG00000122884
SERPINE1	7	101127089..101139266	15.5443	0.714038	1.64039	3.0335e-08	3.89201e-06	0.00175919	ENSG00000106366
SSSCA1	11	65570430..65573942	15.5088	0.290326	1.22292	0.00190927	0.0458859	1	ENSG00000173465
SLC38A5	X	complement(48458537..48470256)	15.467	0.565361	1.47976	1.36977e-10	3.33763e-08	7.94357e-06	ENSG00000017483
RABEPK	9	125200542..125234158	15.4405	0.397884	1.31757	7.47119e-06	0.000460925	0.433269	ENSG00000136933
DHTKD1	10	12068972..12123225	15.3117	-0.304018	-1.23458	0.000393651	0.0127463	1	ENSG00000181192
SPON1	11	13962689..14267884	15.3069	0.345743	1.27081	5.97203e-05	0.00267643	1	ENSG00000262655
TRAFD1	12	112125501..112153609	15.2839	-0.616174	-1.5328	3.05955e-12	1.08853e-09	1.7743e-07	ENSG00000135148
HIST1H2AC	6	26124145..26139116	15.2769	-0.424726	-1.34232	1.11899e-05	0.000654156	0.648923	ENSG00000180573
PPTC7	12	complement(110533245..110583320)	15.2631	-0.300204	-1.23132	0.000441836	0.0140169	1	ENSG00000196850
CCDC58	3	complement(122359591..122383231)	15.252	0.312739	1.24206	0.00106479	0.0288684	1	ENSG00000160124
CSNK1G2	19	1941149..1981338	15.2393	0.282544	1.21634	0.0012881	0.0336637	1	ENSG00000133275
IRX2	5	complement(2745845..2751662)	15.2141	-0.279431	-1.21372	0.00158879	0.0398518	1	ENSG00000170561
RLIM	X	complement(74585217..74614617)	15.177	-0.412651	-1.33113	9.23404e-07	7.67193e-05	0.0535501	ENSG00000131263
PTK7	6	43076268..43161719	15.1718	-0.305109	-1.23551	0.000268261	0.00924982	1	ENSG00000112655
TWISTNB	7	complement(19695462..19709087)	15.1145	0.39556	1.31545	6.61549e-06	0.000414304	0.383645	ENSG00000105849
PUM3	9	complement(2720469..2844241)	15.0829	0.457938	1.37358	5.19451e-07	4.67764e-05	0.030124	ENSG00000080608
ZNF395	8	complement(28345585..28402701)	15.0828	-0.404173	-1.32333	2.32367e-06	0.000168233	0.134754	ENSG00000186918
ZNF185	X	152914442..152973480	15.0595	-0.659719	-1.57977	3.90799e-14	2.0235e-11	2.26632e-09	ENSG00000147394
DCBLD2	3	complement(98795941..98901689)	15.0574	0.722292	1.6498	6.09819e-09	9.558e-07	0.000353646	ENSG00000057019
BNIP3L	8	26382898..26505636	15.0188	-0.556055	-1.47024	1.19521e-05	0.000690362	0.693123	ENSG00000104765
ZNF598	16	complement(1997654..2009823)	15.0136	0.272043	1.20752	0.00166769	0.041401	1	ENSG00000167962
SLC2A1	1	complement(42925375..42959173)	14.9762	-0.433572	-1.35057	5.5978e-07	4.9866e-05	0.0324627	ENSG00000117394
CKAP2L	2	complement(112736607..112764677)	14.9571	-0.318566	-1.24709	0.000211115	0.00763755	1	ENSG00000169607
WDR46	6	complement(33279108..33289527)	14.9366	0.392136	1.31234	1.26136e-05	0.000723529	0.731487	ENSG00000227057
FAM210B	20	56358915..56368663	14.9029	0.69188	1.61539	1.22125e-14	6.68136e-12	7.08225e-10	ENSG00000124098
LYPD3	19	complement(43460787..43465660)	14.8531	-0.580223	-1.49508	3.65754e-10	7.88507e-08	2.12108e-05	ENSG00000124466
MPDU1	17	7583529..7592789	14.8463	0.332747	1.25941	0.000193241	0.00708715	1	ENSG00000129255
PPRC1	10	102132994..102150331	14.833	0.486511	1.40105	1.3522e-08	1.95914e-06	0.000784167	ENSG00000148840
KIF20B	10	89701610..89774939	14.8222	-0.365219	-1.28808	1.67578e-05	0.000917677	0.97182	ENSG00000138182
BCL10	1	complement(85266248..85277090)	14.7744	-0.408953	-1.32772	6.5566e-06	0.000411504	0.38023	ENSG00000142867
TRIM26	6	complement(30184455..30213427)	14.7276	0.530781	1.44471	1.44107e-09	2.6284e-07	8.35703e-05	ENSG00000234127
ZNF488	10	complement(47365496..47384273)	14.7257	-0.546349	-1.46039	9.69935e-10	1.89291e-07	5.62485e-05	ENSG00000265763
PPT2	6	32153441..32163680	14.7249	-0.347452	-1.27231	0.000115607	0.0046046	1	ENSG00000221988
LCP1	13	complement(46125920..46211871)	14.7185	0.347537	1.27239	5.75891e-05	0.00260304	1	ENSG00000136167
GM2A	5	151212150..151270440	14.7034	-0.460211	-1.37574	1.34355e-07	1.42964e-05	0.00779152	ENSG00000196743
PSPH	7	complement(56011051..56051604)	14.6935	0.443522	1.35992	1.1858e-06	9.46646e-05	0.068767	ENSG00000146733
PNPLA2	11	818902..825573	14.6925	-0.332334	-1.25905	0.000158369	0.00595985	1	ENSG00000177666
ADGRG6	6	142301854..142446266	14.6593	-0.321809	-1.2499	0.000128843	0.00503495	1	ENSG00000112414
PNISR	6	complement(99398051..99425331)	14.654	-0.518001	-1.43197	5.59666e-10	1.15093e-07	3.24562e-05	ENSG00000132424
OLFML2A	9	124777158..124814885	14.6453	-0.920391	-1.89263	0	0	0	ENSG00000185585
DNAJB11	3	186567403..186585800	14.6427	0.344495	1.26971	5.89849e-05	0.00264756	1	ENSG00000090520
CAD	2	27217390..27243943	14.6404	0.334055	1.26055	7.19512e-05	0.00314202	1	ENSG00000084774
ABHD4	14	22598237..22613215	14.6063	-0.645691	-1.56449	4.17833e-07	3.87076e-05	0.024231	ENSG00000100439
CYR61	1	85580761..85583962	14.5939	0.708612	1.63423	4.31877e-14	2.21641e-11	2.50454e-09	ENSG00000142871
THAP9-AS1	4	complement(82893009..82900960)	14.5758	-0.277614	-1.21219	0.00142099	0.0364307	1	ENSG00000251022
LMO7	13	75620434..75859870	14.5725	-0.69382	-1.61756	2.18038e-08	2.94057e-06	0.00126445	ENSG00000136153
FAM72B	1	complement(121167646..121185539)	14.5196	-0.727135	-1.65535	2.69529e-08	3.54433e-06	0.00156305	ENSG00000188610
CCDC14	3	complement(123897305..123961408)	14.5181	-0.368535	-1.29104	9.57904e-06	0.000570922	0.555508	ENSG00000175455
SERTAD2	2	complement(64631621..64751005)	14.5177	-0.789326	-1.72827	0	0	0	ENSG00000179833
ALS2CL	3	complement(46668997..46693704)	14.4339	-0.287808	-1.22078	0.000597887	0.0180305	1	ENSG00000178038
RAB35	12	complement(120095095..120117502)	14.3932	0.300355	1.23145	0.000628885	0.0187604	1	ENSG00000111737
ZFC3H1	12	complement(71609472..71667725)	14.3471	-0.508654	-1.42272	1.36078e-09	2.51968e-07	7.89146e-05	ENSG00000133858
C6orf132	6	complement(42101118..42142619)	14.3307	-0.300486	-1.23156	0.000400591	0.0129416	1	ENSG00000188112
KLK11	19	complement(51022216..51028039)	14.2749	-0.985744	-1.98033	0	0	0	ENSG00000167757
GABARAPL1	12	10212458..10223130	14.2701	-0.5902	-1.50546	2.56735e-11	7.21518e-09	1.48886e-06	ENSG00000139112
RP3-461F17.3	12	6970921..6997428	14.2637	0.408428	1.32724	6.37169e-05	0.00283147	1	ENSG00000268439
CCDC28A	6	138773509..138793319	14.2432	-0.378521	-1.30001	0.000132544	0.00514145	1	ENSG00000024862
CCDC51	3	complement(48432164..48440456)	14.2394	-0.298102	-1.22953	0.00123033	0.0324286	1	ENSG00000164051
PCIF1	20	45934628..45948023	14.2371	-0.365288	-1.28814	4.658e-05	0.00218726	1	ENSG00000100982
PDCD11	10	103396648..103446292	14.2125	0.36276	1.28588	1.88245e-05	0.00101362	1	ENSG00000148843
CELSR1	22	complement(46360834..46537170)	14.1965	-0.364463	-1.2874	1.13545e-05	0.000663114	0.658472	ENSG00000075275
CLIP4	2	29097705..29189643	14.1851	-0.415548	-1.33381	9.06066e-07	7.54951e-05	0.0525446	ENSG00000115295
PAK6	15	40238759..40277487	14.1699	-0.407346	-1.32624	1.83052e-06	0.000137507	0.106156	ENSG00000137843
PISD	22	complement(31618491..31662432)	14.166	-0.282036	-1.21591	0.00110295	0.029724	1	ENSG00000241878
ZC3HAV1	7	complement(139043520..139109719)	14.1456	0.315709	1.24462	0.000181218	0.00671346	1	ENSG00000105939
KIF14	1	complement(200551497..200620734)	14.1453	-0.516289	-1.43027	1.27578e-09	2.37895e-07	7.39853e-05	ENSG00000118193
CKLF	16	66552563..66566251	14.1339	0.328133	1.25539	0.00159652	0.0400109	1	ENSG00000217555
SEMA4B	15	90160604..90229679	14.1238	-0.447472	-1.36365	1.45904e-07	1.52455e-05	0.00846127	ENSG00000185033
WDR74	11	complement(62832342..62841809)	14.11	0.564689	1.47907	1.61918e-10	3.91248e-08	9.38996e-06	ENSG00000133316
SBDSP1	7	72829425..72836701	14.1014	0.563417	1.47777	6.97809e-08	8.15873e-06	0.00404673	ENSG00000225648
SUCLG2	3	complement(67360460..67654614)	14.0946	-0.277506	-1.2121	0.00200884	0.0477055	1	ENSG00000172340
DUOX1	15	45129933..45165576	14.0467	-0.582746	-1.4977	5.1843e-12	1.72786e-09	3.00648e-07	ENSG00000137857
COL12A1	6	complement(75084326..75206051)	14.0279	0.345948	1.27099	3.1701e-05	0.00157263	1	ENSG00000111799
NAE1	16	complement(66802875..66873256)	13.9719	0.319061	1.24752	0.000241467	0.00848163	1	ENSG00000159593
CNTRL	9	121074863..121177610	13.9691	-0.573291	-1.48791	9.83835e-12	3.08403e-09	5.70546e-07	ENSG00000119397
AMD1	6	110874770..110895713	13.9652	0.502311	1.41648	3.91136e-09	6.42571e-07	0.000226828	ENSG00000123505
PSRC1	1	complement(109279556..109283186)	13.9589	-0.469534	-1.38466	2.75833e-07	2.67493e-05	0.0159961	ENSG00000134222
TRIB3	20	362835..397559	13.9409	0.615061	1.53162	9.90796e-12	3.08915e-09	5.74583e-07	ENSG00000101255
VEGFA	6	43770184..43786487	13.9404	0.855672	1.8096	0	0	0	ENSG00000112715
ARHGEF19	1	complement(16197854..16212609)	13.938	-0.411226	-1.32981	3.63489e-06	0.000247994	0.210795	ENSG00000142632
ARL8A	1	complement(202133404..202144743)	13.9212	-0.367191	-1.28984	0.000115322	0.00459881	1	ENSG00000143862
RP11-140L24.4	11	complement(14493783..14520344)	13.9192	-0.694157	-1.61794	7.52144e-07	6.43339e-05	0.0436184	ENSG00000256206
GPRC5B	16	complement(19856691..19886167)	13.9047	0.543706	1.45771	2.1889e-10	5.13923e-08	1.26939e-05	ENSG00000167191
TIMM44	19	complement(7926718..7943920)	13.8898	0.333655	1.2602	0.000171739	0.00640893	1	ENSG00000104980
TSC22D4	7	complement(100463359..100479279)	13.8521	-0.392495	-1.31266	9.98167e-06	0.000591137	0.578857	ENSG00000166925
KYAT3	1	complement(88935773..88992953)	13.8463	-0.43736	-1.35412	3.0734e-06	0.00021374	0.178233	ENSG00000137944
PSMG1	21	complement(39174769..39183851)	13.8431	0.448508	1.36463	1.38931e-06	0.000107857	0.0805691	ENSG00000183527
SURF6	9	complement(133328774..133336398)	13.8407	0.288169	1.22109	0.000944141	0.026116	1	ENSG00000148296
DDX49	19	18919675..18928633	13.7993	0.399488	1.31904	1.31585e-05	0.000748859	0.763088	ENSG00000105671
NOP14	4	complement(2937933..2963385)	13.7872	0.406086	1.32509	5.62709e-06	0.000363138	0.326326	ENSG00000087269
GRB7	17	39737927..39747291	13.786	-0.604085	-1.52001	2.5955e-06	0.00018514	0.150518	ENSG00000141738
SERPINB3	18	complement(63655197..63661963)	13.7856	-0.512052	-1.42608	0.000135537	0.00523653	1	ENSG00000057149
DTX2	7	76461676..76505995	13.7092	-0.40689	-1.32582	0.00128931	0.0336672	1	ENSG00000091073
UHRF1	19	4903080..4962154	13.7049	0.275712	1.21059	0.00144393	0.0369152	1	ENSG00000276043
STARD4	5	complement(111496033..111512590)	13.7025	-0.531621	-1.44555	7.83583e-10	1.55622e-07	4.54416e-05	ENSG00000164211
SEMA3F	3	50155045..50189075	13.6856	-0.857719	-1.81217	0	0	0	ENSG00000001617
AKR1C3	10	5035354..5107686	13.677	-0.856219	-1.81029	0	0	0	ENSG00000196139
RPUSD1	16	complement(784974..788397)	13.6715	0.685346	1.60809	1.78635e-13	8.28752e-11	1.03594e-08	ENSG00000007376
UTP14A	X	129906121..129929761	13.6578	0.592103	1.50744	2.82598e-11	7.84136e-09	1.63884e-06	ENSG00000156697
ABHD17C	15	80679684..80755621	13.6203	-0.403936	-1.32311	5.93528e-06	0.000378656	0.344199	ENSG00000136379
AMTN	4	70518540..70532742	13.5817	2.67162	6.37142	0	0	0	ENSG00000187689
PPAN	19	10106289..10111634	13.5752	0.414086	1.33245	7.96754e-06	0.000487398	0.462053	ENSG00000130810
MUC1	1	complement(155185824..155192916)	13.5541	-0.38099	-1.30224	1.27007e-05	0.000727085	0.736537	ENSG00000185499
VAMP2	17	complement(8159149..8163546)	13.5522	-0.368549	-1.29105	4.23257e-05	0.00200699	1	ENSG00000220205
HINT3	6	125956781..125980244	13.5394	-0.296719	-1.22835	0.000934506	0.0259053	1	ENSG00000111911
NGFR	17	49495293..49515017	13.5316	-1.5816	-2.99301	0	0	0	ENSG00000064300
IFI30	19	18173162..18178117	13.5194	0.43006	1.34729	0.00102387	0.0279549	1	ENSG00000216490
BARX2	11	129375940..129452279	13.518	-0.514081	-1.42808	1.44974e-07	1.52032e-05	0.00840735	ENSG00000043039
F2R	5	76716043..76735781	13.4613	-0.605068	-1.52105	1.08873e-11	3.3353e-09	6.31376e-07	ENSG00000181104
TMEM179B	11	62787415..62790405	13.4474	0.35142	1.27582	0.000451888	0.0143045	1	ENSG00000185475
NIP7	16	69339430..69343111	13.4149	0.565417	1.47982	5.12503e-10	1.06527e-07	2.97211e-05	ENSG00000132603
TIMM8B	11	complement(112084800..112086798)	13.3946	0.38168	1.30286	0.000296474	0.0100662	1	ENSG00000150779
ACSS2	20	34872146..34927962	13.3771	-0.71344	-1.63971	1.84234e-08	2.57448e-06	0.00106841	ENSG00000131069
ABCA2	9	complement(137007227..137028922)	13.3647	-0.497809	-1.41207	6.1318e-05	0.00273718	1	ENSG00000107331
BMS1	10	42782801..42834937	13.315	0.275892	1.21074	0.00112821	0.0302763	1	ENSG00000165733
LSG1	3	complement(194640788..194672477)	13.3123	0.614589	1.53112	2.86515e-12	1.03202e-09	1.66156e-07	ENSG00000041802
ATG4D	19	10543895..10553418	13.3056	-0.463897	-1.37926	9.08243e-07	7.55679e-05	0.0526708	ENSG00000130734
HEATR1	1	complement(236549005..236604504)	13.2622	0.302592	1.23336	0.000326058	0.0108671	1	ENSG00000119285
KHNYN	14	24429286..24441834	13.262	-0.320494	-1.24876	0.000151943	0.00575915	1	ENSG00000100441
CDKN1B	12	12715058..12722371	13.2586	-0.42888	-1.34619	3.07104e-06	0.00021374	0.178096	ENSG00000111276
MXRA5	X	complement(3308565..3346641)	13.221	-0.496503	-1.41079	3.62451e-09	6.05742e-07	0.000210192	ENSG00000101825
SNHG4	5	139274102..139283244	13.199	0.545638	1.45967	2.25698e-08	3.02279e-06	0.00130887	ENSG00000281398
ARHGEF3	3	complement(56727418..57079329)	13.1929	-0.345187	-1.27032	5.41087e-05	0.0024742	1	ENSG00000163947
DNM2	19	10718079..10833488	13.1745	-0.309648	-1.23941	0.000193335	0.00708715	1	ENSG00000079805
LYAR	4	complement(4267701..4290169)	13.1543	0.424801	1.34239	0.00125893	0.0330055	1	ENSG00000145220
FTSJ3	17	complement(63819433..63830012)	13.1438	0.32834	1.25557	0.000155861	0.00588457	1	ENSG00000108592
MIS18BP1	14	complement(45203190..45253540)	13.1315	-0.439146	-1.3558	3.25327e-07	3.11326e-05	0.0188664	ENSG00000129534
E2F1	20	complement(33675683..33686404)	13.1132	0.469468	1.3846	5.43426e-07	4.87838e-05	0.0315143	ENSG00000101412
ZFP36	19	39406813..39409412	13.0963	-0.707327	-1.63278	1.39107e-07	1.46942e-05	0.00806712	ENSG00000128016
HIRA	22	complement(19330698..19447450)	13.0851	0.448365	1.36449	4.00925e-07	3.75613e-05	0.0232504	ENSG00000100084
IRF2BPL	14	complement(77024543..77028699)	13.072	-0.290415	-1.22299	0.000981742	0.0269825	1	ENSG00000119669
STAT2	12	complement(56341597..56360155)	13.067	-0.380107	-1.30144	9.8904e-06	0.000588271	0.573564	ENSG00000170581
UPF3B	X	complement(119805311..119852998)	13.0649	-0.352695	-1.27694	0.000102713	0.00420955	1	ENSG00000125351
POFUT1	20	32207880..32238667	13.0393	0.330769	1.25768	0.0001144	0.0045722	1	ENSG00000101346
MRPS17	7	55951819..55956501	12.9908	0.482727	1.39738	4.65483e-07	4.27802e-05	0.0269943	ENSG00000239789
DUSP12	1	161749758..161757238	12.9749	0.505801	1.41991	3.30843e-07	3.16083e-05	0.0191862	ENSG00000081721
RBL2	16	53433977..53491649	12.9581	-0.468823	-1.38398	3.93349e-08	4.93746e-06	0.00228111	ENSG00000103479
PNPT1	2	complement(55634265..55693910)	12.8953	0.445608	1.36189	3.33637e-07	3.18228e-05	0.0193483	ENSG00000138035
LPCAT2	16	55508998..55586670	12.8855	0.388181	1.30874	5.22919e-06	0.00034227	0.303251	ENSG00000087253
XPO5	6	complement(43522330..43576075)	12.8793	0.409533	1.32826	1.32369e-06	0.000103455	0.0767632	ENSG00000124571
TGFBR2	3	30606502..30694142	12.8603	0.557975	1.4722	2.56088e-10	5.8375e-08	1.4851e-05	ENSG00000163513
RP11-27M24.1	16	10529440..10532082	12.8364	-0.89244	-1.85631	0.000416777	0.0133756	1	ENSG00000256013
GATAD2A	19	19385826..19508931	12.8331	0.325136	1.25278	0.000135833	0.00524447	1	ENSG00000167491
PNO1	2	68157844..68176238	12.83	0.719446	1.64655	2.52021e-14	1.32865e-11	1.46152e-09	ENSG00000115946
CELSR2	1	109250019..109275750	12.8212	-0.33486	-1.26126	5.87395e-05	0.00264064	1	ENSG00000143126
IMP4	2	130342225..130347810	12.8179	0.279108	1.21344	0.00169664	0.0418641	1	ENSG00000136718
TTC9C	11	62728069..62740293	12.7726	-0.341599	-1.26716	0.000228082	0.00812465	1	ENSG00000162222
YIPF5	5	complement(144158159..144170714)	12.6887	0.282449	1.21626	0.00157765	0.0397	1	ENSG00000145817
NOL8	9	complement(92297358..92325636)	12.6715	0.371825	1.29399	1.19389e-05	0.000690288	0.692358	ENSG00000198000
TEAD4	12	2959330..3040673	12.6691	0.410404	1.32906	1.58758e-05	0.000878501	0.920669	ENSG00000197905
UBTF	17	complement(44205033..44221626)	12.6563	0.379514	1.3009	9.19516e-06	0.000549738	0.533246	ENSG00000108312
SLC39A14	8	22367249..22434129	12.6396	0.400024	1.31953	3.00465e-06	0.000210188	0.174245	ENSG00000104635
EXOSC4	8	144078626..144080647	12.6272	0.721653	1.64907	8.2232e-12	2.6347e-09	4.7688e-07	ENSG00000178896
TUBB2A	6	complement(3153669..3157526)	12.6111	-0.346462	-1.27144	0.000435721	0.0138457	1	ENSG00000137267
AHSA2	2	61177418..61191203	12.587	-0.270978	-1.20663	0.00135406	0.0350695	1	ENSG00000173209
FURIN	15	90868592..90883458	12.5866	0.370695	1.29298	2.43422e-05	0.00126153	1	ENSG00000140564
PLD2	17	4807096..4823434	12.5809	-0.378679	-1.30015	1.51357e-05	0.000841561	0.877748	ENSG00000129219
NOC4L	12	132144448..132152473	12.562	0.389825	1.31023	5.52197e-05	0.00251161	1	ENSG00000184967
PDCD2	6	complement(170575295..170584692)	12.5374	0.33285	1.2595	0.000106718	0.00432177	1	ENSG00000071994
LY6K	8	142700111..142705127	12.5334	-0.438296	-1.355	8.72291e-07	7.29955e-05	0.0505859	ENSG00000160886
AP3D1	19	complement(2100988..2164465)	12.5194	0.295835	1.2276	0.000470273	0.0147337	1	ENSG00000065000
FRMD3	9	complement(83242990..83538546)	12.5114	-0.468983	-1.38413	5.11146e-08	6.14987e-06	0.00296424	ENSG00000172159
CAMK2G	10	complement(73812501..73874591)	12.4539	-0.450648	-1.36665	1.52918e-07	1.58358e-05	0.00886804	ENSG00000148660
HBEGF	5	complement(140332843..140346631)	12.4369	0.640988	1.5594	5.31342e-12	1.75077e-09	3.08136e-07	ENSG00000113070
TCEB3	1	23743155..23762059	12.3772	0.299528	1.23074	0.000569242	0.0172835	1	ENSG00000011007
SULF2	20	complement(47656348..47786616)	12.3668	0.406392	1.32537	2.28212e-06	0.000166054	0.132345	ENSG00000196562
OVCA2	17	2041936..2043430	12.3519	0.524226	1.43816	0.000247815	0.00866785	1	ENSG00000262664
SRPRB	3	133784033..133825772	12.318	0.603974	1.5199	2.54183e-06	0.000181534	0.147406	ENSG00000144867
LTBP4	19	40592883..40629818	12.3143	-0.464723	-1.38005	0.00020637	0.00750803	1	ENSG00000090006
PI3	20	45174876..45176544	12.3105	0.813035	1.7569	0.000321578	0.0107425	1	ENSG00000124102
RXRB	6	complement(33193588..33200688)	12.2908	-0.310445	-1.24009	0.000494018	0.0153204	1	ENSG00000204231
ARSI	5	complement(150296343..150339307)	12.2764	-0.300884	-1.2319	0.000902303	0.0251298	1	ENSG00000183876
KLK13	19	complement(51056206..51065114)	12.271	-0.754458	-1.687	2.49363e-08	3.30916e-06	0.0014461	ENSG00000167759
TNRC18	7	complement(5306790..5425414)	12.2683	0.266287	1.20271	0.00140731	0.0361437	1	ENSG00000182095
TIMM9	14	complement(58408494..58427614)	12.2498	0.464273	1.37962	6.16313e-06	0.000390614	0.357412	ENSG00000100575
TRIM56	7	101085439..101097967	12.2423	-0.447035	-1.36324	9.92084e-08	1.09587e-05	0.00575329	ENSG00000169871
DUSP5	10	110497838..110511544	12.2348	-0.60418	-1.52011	4.593e-06	0.00030651	0.266357	ENSG00000138166
ARFGAP3	22	complement(42796502..42858106)	12.2156	-0.294296	-1.22629	0.00112998	0.0303097	1	ENSG00000242247
ERCC5	13	102844844..102876001	12.2057	-0.493517	-1.40787	1.00513e-08	1.48319e-06	0.000582892	ENSG00000134899
DDIT3	12	complement(57516588..57520517)	12.1547	1.09343	2.13381	1.2701e-13	6.13795e-11	7.36554e-09	ENSG00000175197
CLIP2	7	74289475..74405943	12.1427	-0.714452	-1.64086	1.11022e-16	7.75711e-14	6.43841e-12	ENSG00000106665
GBP3	1	complement(89006666..89022894)	12.1386	-0.443553	-1.35995	6.04886e-07	5.31494e-05	0.0350786	ENSG00000117226
FRG1HP	9	40992249..41218410	12.1371	-0.323437	-1.25131	0.00113349	0.0303618	1	ENSG00000276291
POLR3K	16	complement(46407..53628)	12.1312	0.327821	1.25512	0.000809625	0.0230708	1	ENSG00000161980
TPRKB	2	complement(73729104..73737400)	12.1285	0.308919	1.23878	0.00138036	0.0355303	1	ENSG00000144034
MLLT1	19	complement(6210379..6279948)	12.1165	0.278045	1.21255	0.00154716	0.0390948	1	ENSG00000130382
ASNSD1	2	189661385..189670831	12.1138	0.346476	1.27145	0.0002309	0.00819984	1	ENSG00000138381
NMRK1	9	complement(75060573..75088217)	12.0882	-0.451565	-1.36752	5.00724e-07	4.55028e-05	0.029038	ENSG00000106733
DDB2	11	47214465..47239240	12.0845	-0.468553	-1.38372	1.02131e-07	1.12173e-05	0.00592275	ENSG00000134574
RASA4B	7	complement(102482445..102517781)	12.0634	-0.703929	-1.62894	7.76037e-05	0.00334851	1	ENSG00000170667
CGN	1	151510510..151538692	12.0634	-0.374887	-1.29674	1.30257e-05	0.000744223	0.755387	ENSG00000143375
BRD8	5	complement(138139766..138178986)	12.0523	-0.354213	-1.27829	3.52327e-05	0.00171003	1	ENSG00000112983
RP11-1E6.1	4	43340875..43345600	12.0517	-0.56175	-1.47606	0.000305237	0.0103215	1	ENSG00000250657
IGSF8	1	complement(160091340..160098943)	12.0402	-0.446155	-1.3624	2.09115e-06	0.000154484	0.12127	ENSG00000162729
DHRS1	14	complement(24290598..24299833)	12.0371	-0.488563	-1.40305	2.98245e-08	3.84351e-06	0.00172958	ENSG00000157379
MTERF3	8	complement(96239398..96261610)	12.0337	0.336293	1.26251	0.000663725	0.0196213	1	ENSG00000156469
SAA2	11	complement(18239223..18248643)	12.0311	-0.440735	-1.3573	0.000914896	0.0254346	1	ENSG00000134339
LRSAM1	9	127451486..127503501	12.0191	-0.321114	-1.24929	0.000284306	0.00971567	1	ENSG00000148356
CASC5	15	40594020..40664342	12.0131	-0.314502	-1.24358	0.000183068	0.0067707	1	ENSG00000137812
SNHG18	5	9546200..9550609	12.0051	-0.630559	-1.54816	3.17051e-06	0.000219933	0.183864	ENSG00000250786
NAB2	12	57088894..57095476	11.9681	-0.411868	-1.33041	7.9797e-06	0.000487628	0.462759	ENSG00000166886
PI4KAP1	22	complement(18533646..18577968)	11.9594	-0.805698	-1.74799	0	0	0	ENSG00000274602
BYSL	6	41921188..41933046	11.9534	0.404579	1.3237	2.4593e-05	0.00127226	1	ENSG00000112578
THAP12	11	complement(76349956..76380971)	11.9419	0.325441	1.25305	0.000135474	0.00523653	1	ENSG00000137492
FAM234A	16	234546..268971	11.9272	-0.300866	-1.23188	0.000624161	0.0186328	1	ENSG00000167930
TMEM223	11	complement(62771629..62792021)	11.9267	0.459121	1.3747	1.79524e-06	0.000135207	0.10411	ENSG00000168569
HPS3	3	149129584..149173732	11.9176	-0.353335	-1.27751	4.24777e-05	0.00201256	1	ENSG00000163755
DEGS1	1	224175756..224193441	11.8823	0.477309	1.39214	5.01385e-07	4.55028e-05	0.0290763	ENSG00000143753
PRKAR1B	7	complement(549197..727650)	11.8803	0.564182	1.47855	2.56245e-10	5.8375e-08	1.48602e-05	ENSG00000188191
GCLC	6	complement(53497341..53616970)	11.8719	-0.846982	-1.79873	0	0	0	ENSG00000001084
TFAM	10	58385022..58399221	11.8158	0.345496	1.27059	7.24908e-05	0.00316082	1	ENSG00000108064
ZMIZ1	10	79069035..79316528	11.813	-0.407742	-1.32661	1.20781e-06	9.58188e-05	0.0700436	ENSG00000108175
HBP1	7	107168961..107202529	11.8046	-0.518089	-1.43206	2.23895e-09	3.91089e-07	0.000129841	ENSG00000105856
YARS2	12	complement(32727490..32755902)	11.7458	0.334864	1.26126	0.000516721	0.0159143	1	ENSG00000139131
CARS	11	complement(3000922..3057613)	11.7184	0.470176	1.38528	2.649e-08	3.49934e-06	0.00153621	ENSG00000110619
GOPC	6	complement(117560269..117602542)	11.6922	0.278957	1.21332	0.0015739	0.0396841	1	ENSG00000047932
YOD1	1	complement(207043849..207052980)	11.688	-0.73324	-1.66237	0	0	0	ENSG00000180667
COX6B2	19	complement(55349306..55354814)	11.675	-0.69786	-1.6221	7.5586e-08	8.66281e-06	0.00438338	ENSG00000160471
BCL2L2-PABPN1	14	23306835..23325369	11.6737	-0.512173	-1.4262	6.83817e-07	5.90118e-05	0.0396559	ENSG00000258643
NT5C2	10	complement(103088017..103193306)	11.6525	0.37721	1.29883	1.73378e-05	0.000945865	1	ENSG00000076685
GEMIN4	17	complement(744414..753999)	11.651	0.282987	1.21671	0.00112006	0.0300716	1	ENSG00000179409
TRMT6	20	complement(5937235..5950558)	11.641	0.520069	1.43402	1.01247e-08	1.49024e-06	0.000587153	ENSG00000089195
HCAR3	12	complement(122714756..122716892)	11.6358	-0.306749	-1.23692	0.00145826	0.0371888	1	ENSG00000255398
SIVA1	14	104753100..104768494	11.6126	0.330401	1.25736	0.000181288	0.00671346	1	ENSG00000184990
ANKRD40	17	complement(50693190..50707924)	11.6015	0.434327	1.35128	9.00639e-07	7.51509e-05	0.0522299	ENSG00000154945
ISG20L2	1	complement(156721891..156728799)	11.5851	0.283993	1.21756	0.00116479	0.0309996	1	ENSG00000143319
PIAS3	1	complement(145848522..145859836)	11.5807	-0.277827	-1.21237	0.00157932	0.0397	1	ENSG00000131788
ZNHIT2	11	complement(65116403..65117708)	11.5759	0.789521	1.7285	3.74676e-08	4.72352e-06	0.00217282	ENSG00000174276
TMEM14B	6	10747759..10852753	11.5662	0.314749	1.24379	0.000357441	0.0117244	1	ENSG00000137210
FAM89B	11	65572349..65574198	11.5626	0.465989	1.38126	0.000814998	0.0231683	1	ENSG00000176973
TUT1	11	complement(62575045..62592177)	11.5612	-0.295641	-1.22743	0.000921062	0.0255815	1	ENSG00000149016
LLGL2	17	75525080..75575208	11.5544	-0.315935	-1.24482	0.000209792	0.00759917	1	ENSG00000073350
MIB1	18	21704957..21870957	11.5426	-0.352222	-1.27653	2.95958e-05	0.00148342	1	ENSG00000101752
SPRR1A	1	152985231..152985500	11.5093	-0.922492	-1.89539	0.0018787	0.0453201	1	ENSG00000169474
CYP4F11	19	complement(15912367..15934867)	11.506	-1.25517	-2.38695	0	0	0	ENSG00000171903
SLC35C1	11	45804072..45813015	11.5051	0.477882	1.3927	8.40249e-08	9.46169e-06	0.00487277	ENSG00000181830
FAM58A	X	complement(153587919..153600045)	11.4655	0.342801	1.26822	0.000640213	0.0190201	1	ENSG00000262919
RSRC2	12	complement(122503458..122527000)	11.4511	-0.28592	-1.21919	0.000745812	0.0216256	1	ENSG00000111011
CYSRT1	9	137224635..137226311	11.446	0.89379	1.85805	6.73091e-10	1.35534e-07	3.90339e-05	ENSG00000197191
TRMT1	19	complement(13104902..13117567)	11.4246	0.429552	1.34682	2.83117e-06	0.000199982	0.164185	ENSG00000104907
WTAP	6	159725585..159756319	11.4017	0.442505	1.35896	3.99258e-07	3.74656e-05	0.0231538	ENSG00000146457
FHL3	1	complement(37996770..38005606)	11.3788	0.419324	1.3373	2.0923e-05	0.00110911	1	ENSG00000183386
SLC18B1	6	complement(132769370..132798553)	11.3772	0.308966	1.23882	0.0011453	0.0306216	1	ENSG00000146409
RTKN	2	complement(74425836..74442422)	11.3584	0.290179	1.22279	0.000968545	0.0266704	1	ENSG00000114993
NT5C3B	17	complement(41825181..41836263)	11.3415	0.299451	1.23068	0.00138397	0.0356076	1	ENSG00000141698
SLC4A2	7	151057210..151076527	11.3406	0.465796	1.38108	5.82297e-08	6.91979e-06	0.00337686	ENSG00000164889
RNASEH1	2	complement(3544793..3558616)	11.3295	0.344478	1.26969	0.000221885	0.00794294	1	ENSG00000171865
SLC35F6	2	26764284..26781231	11.3032	0.574688	1.48936	2.6559e-10	5.99303e-08	1.54021e-05	ENSG00000213699
FAM120AOS	9	complement(93446494..93453592)	11.3012	0.427896	1.34527	2.50416e-06	0.000179286	0.145221	ENSG00000188938
GCNT1	9	76419850..76507416	11.2942	-0.511406	-1.42544	3.79354e-09	6.30358e-07	0.000219995	ENSG00000187210
ADCY7	16	50246137..50318135	11.2934	-0.266349	-1.20276	0.0016997	0.0418907	1	ENSG00000121281
NTN4	12	complement(95657807..95791152)	11.2919	-0.33044	-1.2574	0.00021752	0.00780762	1	ENSG00000074527
NFKB1	4	102501329..102617302	11.2793	0.405895	1.32491	2.94297e-06	0.000206371	0.170668	ENSG00000109320
RABGGTA	14	complement(24265538..24271739)	11.2784	-0.547083	-1.46113	2.40828e-09	4.15658e-07	0.000139661	ENSG00000100949
SEMA7A	15	complement(74409289..74434467)	11.2572	0.449484	1.36555	0.000462446	0.0145514	1	ENSG00000138623
NECTIN4	1	complement(161070995..161089599)	11.2445	-0.634092	-1.55196	1.11488e-06	9.00478e-05	0.0646543	ENSG00000143217
ZCCHC6	9	complement(86287733..86354454)	11.2336	-0.299714	-1.2309	0.000502076	0.0155287	1	ENSG00000083223
SLC45A4	8	complement(141207166..141308305)	11.1701	-1.07874	-2.1122	0	0	0	ENSG00000022567
EME1	17	50373220..50381483	11.1644	-0.337821	-1.26385	0.000228496	0.00813439	1	ENSG00000154920
MCM10	10	13161554..13211104	11.1497	0.36185	1.28507	3.67039e-05	0.00177378	1	ENSG00000065328
SDAD1	4	complement(75940950..75990962)	11.147	0.403043	1.32229	1.06125e-05	0.000624814	0.615442	ENSG00000198301
PHF13	1	6613685..6624033	11.1427	-0.283444	-1.2171	0.00171098	0.042115	1	ENSG00000116273
KLHL21	1	complement(6590724..6614607)	11.1304	-0.325434	-1.25304	0.000156725	0.00590566	1	ENSG00000162413
IP6K2	3	complement(48688003..48740353)	11.1108	-0.485703	-1.40027	3.05959e-08	3.9068e-06	0.00177432	ENSG00000068745
PLEKHG5	1	complement(6466092..6520061)	11.1098	-0.327348	-1.25471	0.000143194	0.00548124	1	ENSG00000171680
PPARD	6	35342558..35428191	11.0965	-0.340422	-1.26613	0.000130705	0.00509055	1	ENSG00000112033
UBXN7	3	complement(196347662..196432474)	11.0961	-0.26419	-1.20096	0.00164983	0.0410631	1	ENSG00000163960
UTP6	17	complement(31860899..31901765)	11.0721	0.271709	1.20724	0.00167521	0.0415699	1	ENSG00000108651
CISD3	17	38730235..38735044	11.0714	0.416855	1.33501	1.10323e-05	0.000646251	0.639788	ENSG00000277972
MAPK3	16	complement(30114105..30123506)	11.0645	-0.286074	-1.21932	0.00157138	0.0396379	1	ENSG00000102882
KREMEN2	16	2963944..2968383	11.0489	-0.428492	-1.34583	6.33672e-06	0.00039938	0.367479	ENSG00000131650
GJB2	13	complement(20187470..20192898)	11.0459	-0.322743	-1.25071	0.000714367	0.0208598	1	ENSG00000165474
MPC1	6	complement(166364919..166383013)	10.9746	0.438299	1.35501	2.60976e-05	0.00133461	1	ENSG00000060762
RALGPS2	1	178725147..178921841	10.92	-0.570255	-1.48479	2.27934e-11	6.5763e-09	1.32184e-06	ENSG00000116191
B4GAT1	11	complement(66345372..66347692)	10.9109	-0.386296	-1.30703	8.39934e-05	0.0035692	1	ENSG00000174684
BAHD1	15	40439721..40468242	10.8096	-0.332943	-1.25958	0.00015495	0.00585778	1	ENSG00000140320
HGH1	8	144137769..144140843	10.8053	0.491089	1.4055	2.1731e-07	2.14689e-05	0.0126022	ENSG00000235173
NPC1	18	complement(23506184..23586898)	10.79	-0.281398	-1.21537	0.000862543	0.0242348	1	ENSG00000141458
JUN	1	complement(58780788..58784327)	10.7705	1.28685	2.43995	0	0	0	ENSG00000177606
POLR1C	6	43509702..43529585	10.7362	0.29237	1.22465	0.00179163	0.043564	1	ENSG00000171453
DCAF11	14	24114195..24125242	10.7313	-0.281096	-1.21512	0.00117726	0.0312742	1	ENSG00000100897
NDE1	16	15643267..15726353	10.7284	-0.415495	-1.33376	2.26073e-06	0.000164704	0.131104	ENSG00000072864
PHF23	17	complement(7235028..7239722)	10.7088	0.374583	1.29646	7.35823e-05	0.00320119	1	ENSG00000040633
TOMM5	9	complement(37582646..37592642)	10.7009	0.388371	1.30891	2.1579e-05	0.00114076	1	ENSG00000175768
DTX4	11	59171430..59208587	10.6753	-0.461024	-1.37652	1.32395e-07	1.41137e-05	0.00767786	ENSG00000110042
ALOX5	10	45374176..45446119	10.6737	-0.559976	-1.47424	1.62124e-05	0.000894565	0.940188	ENSG00000012779
INTS5	11	complement(62646848..62653302)	10.6632	0.285159	1.21854	0.00197416	0.0470788	1	ENSG00000185085
IRF1	5	complement(132481609..132490798)	10.6535	-0.317256	-1.24596	0.000212907	0.00768639	1	ENSG00000125347
MRPL57	13	21176645..21179084	10.6446	0.349529	1.27414	0.000334673	0.0110968	1	ENSG00000173141
SNRNP25	16	53010..57669	10.6326	0.352478	1.27675	0.000158854	0.00597037	1	ENSG00000161981
MSRB1	16	complement(1938210..1943326)	10.6308	-0.423918	-1.34157	1.55999e-05	0.000864886	0.904671	ENSG00000198736
LRG1	19	complement(4536409..4540474)	10.6283	-0.288407	-1.22129	0.00183102	0.0443093	1	ENSG00000171236
ARHGEF16	1	3454426..3481113	10.6184	-0.595648	-1.51115	1.62909e-11	4.74743e-09	9.44739e-07	ENSG00000130762
LTBP3	11	complement(65538805..65558930)	10.5965	0.507714	1.4218	2.19466e-09	3.85674e-07	0.000127273	ENSG00000168056
PTGS1	9	122370530..122395703	10.5708	-1.47492	-2.77968	0	0	0	ENSG00000095303
DPH2	1	43970000..43973369	10.5669	0.589131	1.50434	5.6643e-10	1.16072e-07	3.28484e-05	ENSG00000132768
ALDH3B1	11	68008578..68029282	10.5665	-0.351615	-1.27599	4.95392e-05	0.00230568	1	ENSG00000006534
RP11-111K18.1	7	complement(42909273..42932174)	10.5555	0.48312	1.39776	0.000236711	0.00835506	1	ENSG00000256646
IFRD1	7	112422968..112481017	10.549	0.705594	1.63082	4.44089e-16	2.83007e-13	2.57536e-11	ENSG00000006652
RRNAD1	1	156728442..156736960	10.5424	-0.403732	-1.32293	1.42118e-05	0.00079784	0.824169	ENSG00000143303
CHEK2	22	complement(28687743..28742422)	10.5409	-0.426263	-1.34375	2.38249e-06	0.000171209	0.138165	ENSG00000183765
GRPEL1	4	complement(7058906..7068197)	10.5309	0.355132	1.2791	8.18078e-05	0.00349095	1	ENSG00000109519
ZNF358	19	7515292..7521026	10.5066	0.306392	1.23661	0.00190706	0.0458706	1	ENSG00000198816
CYP1B1	2	complement(38066973..38109902)	10.4863	-1.14393	-2.20982	0	0	0	ENSG00000138061
DHX33	17	complement(5440912..5469060)	10.4757	0.321123	1.2493	0.000241804	0.00848832	1	ENSG00000005100
MTRR	5	7851186..7906025	10.4566	0.357001	1.28076	4.02002e-05	0.00192192	1	ENSG00000124275
AKR1C1	10	4963253..4983283	10.4287	-1.21492	-2.32128	0	0	0	ENSG00000187134
TCEAL1	X	103628704..103630953	10.3942	-0.327485	-1.25482	0.00151043	0.0382837	1	ENSG00000172465
CDC42EP2	11	65314818..65322429	10.3822	0.862826	1.8186	0	0	0	ENSG00000149798
SNHG7	9	complement(136721366..136728184)	10.3654	0.351996	1.27633	9.13804e-05	0.00381521	1	ENSG00000233016
PUS7	7	complement(105439661..105522267)	10.3165	0.477382	1.39222	1.23225e-07	1.33074e-05	0.00714607	ENSG00000091127
SUPT6H	17	28662091..28702684	10.3024	0.346968	1.27188	4.11541e-05	0.00195784	1	ENSG00000109111
SLC25A32	8	complement(103398635..103415189)	10.2937	0.566033	1.48045	9.62719e-10	1.88615e-07	5.583e-05	ENSG00000164933
IL6ST	5	complement(55935095..55994993)	10.2885	0.546138	1.46017	1.35276e-05	0.000765356	0.78449	ENSG00000134352
FAM208B	10	5684838..5763740	10.2739	0.360485	1.28386	1.99445e-05	0.00106503	1	ENSG00000108021
COL4A1	13	complement(110148963..110307149)	10.2605	0.284597	1.21807	0.000889455	0.0248584	1	ENSG00000187498
CARHSP1	16	complement(8852942..8869012)	10.2566	-0.372358	-1.29447	2.32173e-05	0.00121299	1	ENSG00000153048
SCRN2	17	complement(47837692..47841333)	10.2492	-0.55831	-1.47254	2.30826e-05	0.00120813	1	ENSG00000141295
PLRG1	4	complement(154535006..154550435)	10.2474	0.316706	1.24548	0.00035669	0.0117099	1	ENSG00000171566
ITPKC	19	40717103..40740860	10.2468	-0.747702	-1.67912	1.3547e-08	1.95914e-06	0.000785616	ENSG00000086544
ATL3	11	complement(63624087..63671921)	10.2308	0.271992	1.20747	0.00156592	0.0395173	1	ENSG00000184743
RARRES3	11	63536809..63546462	10.2279	-0.540811	-1.45479	0.000168797	0.0063195	1	ENSG00000133321
TRERF1	6	complement(42224931..42452051)	10.214	-0.307037	-1.23716	0.000351391	0.0115717	1	ENSG00000124496
ESPL1	12	53268299..53293643	10.2074	-0.268095	-1.20422	0.00164511	0.0409809	1	ENSG00000135476
INO80	15	complement(40978880..41116354)	10.1871	0.316245	1.24509	0.000258182	0.00898169	1	ENSG00000128908
ANKZF1	2	219229757..219236669	10.1815	-0.301634	-1.23254	0.000545923	0.0167067	1	ENSG00000163516
ZNFX1	20	complement(49237946..49278426)	10.1444	0.355652	1.27956	2.99678e-05	0.00149948	1	ENSG00000124201
NOL10	2	complement(10570766..10689987)	10.1293	0.433301	1.35032	2.28576e-06	0.00016611	0.132556	ENSG00000115761
MAOA	X	43654907..43746824	10.1233	-0.436124	-1.35296	7.96172e-07	6.77003e-05	0.0461716	ENSG00000189221
FAM72D	1	145096000..145112696	10.1006	-0.938138	-1.91605	6.54932e-12	2.12183e-09	3.79808e-07	ENSG00000215784
ARHGAP5	14	32076114..32159728	10.0754	-0.267777	-1.20395	0.00155659	0.039316	1	ENSG00000100852
FUT8	14	65410592..65744121	10.0558	0.329504	1.25658	0.000150512	0.00571984	1	ENSG00000033170
MAP3K6	1	complement(27355184..27366892)	10.05	-0.291265	-1.22371	0.0010356	0.0282352	1	ENSG00000142733
TNFRSF10A	8	complement(23190452..23225126)	10.0356	0.321013	1.24921	0.000655966	0.0194185	1	ENSG00000104689

## Sheet: 5xssUVR_12
Name	Chromosome	Region	Max group mean	Log₂ fold change	Fold change	P-value	FDR p-value	Bonferroni	ENSEMBL
MT-CYB	MT	14747..15887	1724.23	0.372131	1.29426	0.00236066	0.0427144	1	ENSG00000198727
KRT13	17	complement(41500981..41505705)	1558.49	-0.915297	-1.88596	7.26086e-14	1.457e-11	4.21072e-09	ENSG00000171401
KRT14	17	complement(41582279..41586921)	1374.95	-0.665597	-1.58622	5.31006e-08	3.61433e-06	0.00307941	ENSG00000186847
FTH1	11	complement(61959718..61967660)	1322.68	0.467976	1.38317	0.000130842	0.00369236	1	ENSG00000167996
KRT5	12	complement(52514575..52520687)	1133.31	-1.0623	-2.08825	0	0	0	ENSG00000186081
ACTB	7	complement(5527151..5563784)	1128.11	0.568289	1.48276	1.9873e-12	3.14026e-10	1.15247e-07	ENSG00000075624
KRT6A	12	complement(52487174..52493257)	1034.47	-0.687961	-1.611	0	0	0	ENSG00000205420
SFN	1	26863138..26864457	884.898	-0.297975	-1.22942	0.000234117	0.00610296	1	ENSG00000175793
ACTG1	17	complement(81509971..81523847)	736.167	1.11239	2.16203	0	0	0	ENSG00000184009
MTRNR2L12	3	complement(96617188..96618236)	598.096	-0.571731	-1.48631	3.17445e-06	0.000142708	0.184093	ENSG00000269028
SCD	10	100347124..100364834	499.462	-0.792055	-1.73154	0	0	0	ENSG00000099194
SLC7A5	16	complement(87830023..87869488)	486.177	-0.300459	-1.23154	0.000201215	0.00535269	1	ENSG00000103257
TMSB4X	X	12975108..12977227	445.231	0.387195	1.30785	1.86558e-06	8.7673e-05	0.108189	ENSG00000205542
HSPA8	11	complement(123057489..123063230)	439.64	0.836216	1.78536	0	0	0	ENSG00000109971
UBC	12	complement(124911604..124917368)	431.159	-0.246843	-1.18661	0.00227453	0.0413105	1	ENSG00000150991
ANXA1	9	73151757..73170393	409.271	-0.462312	-1.37775	1.08952e-08	8.61987e-07	0.000631837	ENSG00000135046
FTL	19	48965301..48966878	394.773	0.381412	1.30262	3.19324e-06	0.000143372	0.185183	ENSG00000087086
NPM1	5	171387116..171411137	363.965	0.244461	1.18465	0.00252602	0.0452159	1	ENSG00000181163
HSPB1	7	76302544..76304295	359.14	-0.460853	-1.37636	1.48418e-08	1.137e-06	0.000860707	ENSG00000106211
S100A14	1	complement(153614255..153616986)	349.386	-0.351381	-1.27578	1.64656e-05	0.000616048	0.954874	ENSG00000189334
MTRNR2L8	11	complement(10507887..10509189)	348.094	-0.646428	-1.56529	1.44541e-07	8.98417e-06	0.00838223	ENSG00000255823
IGFBP3	7	complement(45912245..45921874)	336.335	-0.85718	-1.81149	0	0	0	ENSG00000146674
TACSTD2	1	complement(58575423..58577773)	297.469	-0.479804	-1.39455	3.54117e-09	3.05595e-07	0.00020536	ENSG00000184292
ID1	20	31605283..31606515	289.45	-0.56014	-1.47441	7.88603e-12	1.09671e-09	4.57326e-07	ENSG00000125968
HMGA1	6	34236873..34246231	284.128	0.271536	1.20709	0.000834342	0.0178083	1	ENSG00000137309
LAMC2	1	183186238..183244900	281.364	1.06145	2.08703	0	0	0	ENSG00000058085
KRT7	12	52232520..52252186	278.685	0.649721	1.56886	1.11022e-15	2.82386e-13	6.43841e-11	ENSG00000135480
ASS1	9	130444929..130501274	270.492	-1.02828	-2.03958	0	0	0	ENSG00000130707
CKS2	9	89311198..89316703	263.277	-0.422395	-1.34015	3.85435e-07	2.17434e-05	0.0223522	ENSG00000123975
MAL2	8	119165034..119245673	260.096	-0.34955	-1.27416	1.63464e-05	0.000612943	0.947961	ENSG00000147676
PRNP	20	4686236..4701590	246.544	0.490816	1.40524	1.56057e-09	1.46204e-07	9.05005e-05	ENSG00000171867
CTSD	11	complement(1752752..1764573)	245.603	-0.467543	-1.38275	8.53596e-09	6.8944e-07	0.000495018	ENSG00000117984
DDIT4	10	72273920..72276036	221.438	-1.44331	-2.71945	0	0	0	ENSG00000168209
PDLIM1	10	complement(95237572..95291024)	217.26	-0.481151	-1.39586	3.60216e-09	3.10396e-07	0.000208896	ENSG00000107438
CA2	8	85463852..85481493	212.148	-1.12312	-2.17818	0	0	0	ENSG00000104267
TNFAIP2	14	103123442..103137439	206.164	-0.45776	-1.37341	0.000186649	0.00501583	1	ENSG00000185215
CD9	12	6199715..6238271	189.035	-0.548817	-1.46289	1.52108e-11	1.98226e-09	8.82107e-07	ENSG00000010278
ALDOA	16	30053090..30070457	185.189	-0.32438	-1.25213	6.21635e-05	0.00194864	1	ENSG00000149925
HSPD1	2	complement(197486581..197516737)	179.518	0.269054	1.20502	0.000919881	0.0193142	1	ENSG00000144381
NCL	2	complement(231453531..231483641)	179.434	0.467242	1.38246	8.02746e-09	6.52915e-07	0.000465528	ENSG00000115053
FGFBP1	4	complement(15935569..15938740)	178.132	-1.23856	-2.35962	0	0	0	ENSG00000137440
IGFBP6	12	53097436..53102345	175.347	-0.358254	-1.28187	1.39602e-05	0.000534377	0.809581	ENSG00000167779
SERPINB1	6	complement(2832332..2842006)	168.642	-0.571276	-1.48584	3.28915e-06	0.000147179	0.190744	ENSG00000021355
IFITM3	11	complement(319669..327537)	167.663	-0.329003	-1.25614	6.56838e-05	0.00204025	1	ENSG00000142089
MDK	11	46380756..46383837	161.907	-0.380285	-1.3016	3.34196e-06	0.000149082	0.193807	ENSG00000110492
HNRNPK	9	complement(83968083..83980616)	158.9	0.347868	1.27268	1.8224e-05	0.000672097	1	ENSG00000165119
PERP	6	complement(138088505..138107511)	154.143	-0.3122	-1.2416	0.000121986	0.0034806	1	ENSG00000112378
TGFBI	5	136028895..136063818	153.734	0.640174	1.55852	2.77556e-15	6.82034e-13	1.6096e-10	ENSG00000120708
GLUD1	10	complement(87050486..87094866)	153.427	-0.420873	-1.33874	2.35576e-07	1.39349e-05	0.0136616	ENSG00000148672
LMNA	1	156082573..156140089	148.794	-0.42263	-1.34037	1.84605e-07	1.11633e-05	0.0107056	ENSG00000160789
TM4SF1	3	complement(149369022..149377865)	147.976	-0.648266	-1.56728	1.29891e-07	8.17874e-06	0.00753262	ENSG00000169908
TAX1BP3	17	complement(3662896..3668682)	147.292	-0.294365	-1.22635	0.000365207	0.00894766	1	ENSG00000213977
SLC3A2	11	62856102..62888875	147.209	-0.295438	-1.22726	0.000273088	0.00695212	1	ENSG00000168003
HSPA1B	6	31827735..31830255	145.718	-0.301313	-1.23227	0.000227446	0.00595757	1	ENSG00000204388
CKB	14	complement(103519659..103523111)	142.426	-0.540924	-1.4549	3.77475e-11	4.57004e-09	2.18905e-06	ENSG00000166165
PGK1	X	78065188..78129296	142.024	-0.31484	-1.24387	0.000105069	0.00305727	1	ENSG00000102144
MYH9	22	complement(36281281..36388018)	138.754	0.26912	1.20507	0.000889632	0.0188153	1	ENSG00000100345
AHNAK	11	complement(62433542..62556235)	138.542	-0.362022	-1.28523	7.45129e-06	0.000307336	0.432115	ENSG00000124942
CCT6A	7	56051630..56063989	132.111	0.366608	1.28932	6.80999e-06	0.000284528	0.394925	ENSG00000146731
FASN	17	complement(82078333..82098332)	131.501	-0.793608	-1.7334	9.27863e-11	1.06131e-08	5.38087e-06	ENSG00000169710
THBS1	15	39581079..39599466	131.21	0.52655	1.44048	1.71853e-05	0.000639077	0.996608	ENSG00000137801
KRT18	12	52948871..52952901	126.55	0.58843	1.50361	6.29274e-13	1.07967e-10	3.64929e-08	ENSG00000111057
CAP1	1	40040233..40072649	120.669	0.349568	1.27418	1.82272e-05	0.000672097	1	ENSG00000131236
FLNA	X	complement(154348524..154374638)	120.402	0.494919	1.40924	9.97012e-10	9.66868e-08	5.78187e-05	ENSG00000196924
NME1-NME2	17	51153590..51171744	119.696	0.290147	1.22276	0.000503208	0.0116635	1	ENSG00000011052
ATP1B3	3	141876124..141926514	119.557	-0.262344	-1.19943	0.00136303	0.0268312	1	ENSG00000069849
EIF3I	1	32221928..32231604	119.051	0.283559	1.21719	0.000600922	0.0135125	1	ENSG00000084623
TOP2A	17	complement(40388516..40417950)	116.811	-0.568143	-1.48261	2.68296e-12	4.1148e-10	1.55591e-07	ENSG00000131747
H1FX	3	complement(129314771..129316277)	115.872	-0.402943	-1.3222	0.00113567	0.0230925	1	ENSG00000184897
TPX2	20	31739271..31801805	115.716	-0.297459	-1.22898	0.000267319	0.00683827	1	ENSG00000088325
SDC4	20	complement(45325288..45348424)	115.506	-0.679124	-1.60117	1.11022e-16	3.2192e-14	6.43841e-12	ENSG00000124145
LY6E	8	143017982..143023832	115.489	-0.403125	-1.32237	8.85047e-07	4.5704e-05	0.0513256	ENSG00000160932
ADIRF	10	86968192..86983934	112.47	-0.686058	-1.60888	5.55112e-16	1.46327e-13	3.2192e-11	ENSG00000148671
UBE2C	20	45812576..45816957	111.845	-0.337284	-1.26338	5.28505e-05	0.00169613	1	ENSG00000175063
ALDH1A3	15	100877714..100916626	111.628	0.666806	1.58755	2.22045e-16	6.22068e-14	1.28768e-11	ENSG00000184254
IRF6	1	complement(209785623..209806175)	108.956	-0.575293	-1.48998	1.65956e-12	2.66596e-10	9.62413e-08	ENSG00000117595
SERPINB13	18	63586989..63604639	108.449	-0.674015	-1.59551	1.11022e-16	3.2192e-14	6.43841e-12	ENSG00000197641
CLDN1	3	complement(190305701..190322475)	106.097	-0.39714	-1.31689	1.17396e-06	5.84881e-05	0.0680801	ENSG00000163347
CD24	6	complement(106969831..106975627)	105.463	0.373753	1.29572	5.10451e-06	0.000218789	0.296021	ENSG00000272398
ITGB1	10	complement(32900319..33005792)	105.442	0.248634	1.18808	0.00222425	0.0406008	1	ENSG00000150093
ANLN	7	36389806..36453791	105.082	-0.541945	-1.45593	2.69506e-11	3.38294e-09	1.56292e-06	ENSG00000011426
HMGCS1	5	complement(43289395..43313512)	105.002	-0.540444	-1.45442	3.39849e-11	4.19331e-09	1.97085e-06	ENSG00000112972
ARL6IP1	16	complement(18791667..18801678)	104.583	-0.269071	-1.20503	0.00098683	0.0204899	1	ENSG00000170540
NMU	4	complement(55595229..55636698)	103.795	-0.413484	-1.3319	1.04987e-06	5.3081e-05	0.0608839	ENSG00000109255
SRSF2	17	complement(76734115..76737374)	101.605	0.297357	1.22889	0.00028743	0.00727887	1	ENSG00000161547
MIR205HG	1	209428820..209432838	100.641	-0.322216	-1.25025	8.15888e-05	0.00245671	1	ENSG00000230937
FOSL1	11	complement(65892049..65900573)	100.552	0.82817	1.77543	0	0	0	ENSG00000175592
ATP1A1	1	116372668..116410261	100.522	-0.301191	-1.23216	0.000207818	0.00550059	1	ENSG00000163399
NUCKS1	1	complement(205712819..205750276)	99.791	-0.290822	-1.22334	0.000345033	0.00851453	1	ENSG00000069275
HLA-A	6	29941260..29945884	98.9629	-0.339778	-1.26556	3.53876e-05	0.00120152	1	ENSG00000206503
DSP	6	7541575..7586717	98.2434	-0.532938	-1.44687	4.96242e-11	5.88508e-09	2.87781e-06	ENSG00000096696
HNRNPAB	5	178204507..178211163	98.1131	0.404164	1.32332	1.02083e-06	5.17934e-05	0.0591998	ENSG00000197451
UPK3BL	7	complement(102637025..102642791)	97.7052	-1.14534	-2.21199	3.09863e-13	5.49529e-11	1.79696e-08	ENSG00000267368
SERINC2	1	31409565..31434680	96.6867	0.351983	1.27631	1.7174e-05	0.000639077	0.995955	ENSG00000168528
TOMM6	6	41787662..41789898	96.6147	0.286877	1.22	0.000990921	0.020547	1	ENSG00000214736
HCAR2	12	complement(122701293..122703343)	96.252	-1.02339	-2.03269	0	0	0	ENSG00000182782
ANO1	11	70078302..70189528	93.8022	0.529148	1.44308	8.24339e-11	9.504e-09	4.78051e-06	ENSG00000131620
EIF4G2	11	complement(10797050..10809110)	93.1396	0.380906	1.30216	2.70575e-06	0.000123358	0.156912	ENSG00000110321
NET1	10	5412551..5458463	92.9459	0.553684	1.46783	1.32402e-11	1.75704e-09	7.67825e-07	ENSG00000173848
MT1E	16	56625475..56627112	91.6371	0.402596	1.32188	2.19473e-06	0.000101335	0.127277	ENSG00000169715
GPX2	14	complement(64939152..64942905)	91.5145	-0.493633	-1.40799	3.74424e-09	3.21207e-07	0.000217136	ENSG00000176153
PKP1	1	201283452..201332993	89.708	-0.669001	-1.58997	2.22045e-16	6.22068e-14	1.28768e-11	ENSG00000081277
SAT1	X	23783173..23786226	89.6247	-1.1576	-2.23086	0	0	0	ENSG00000130066
SRSF1	17	complement(58003360..58007346)	89.3727	0.570231	1.48476	3.9958e-12	5.86645e-10	2.31725e-07	ENSG00000136450
ALDH3A1	17	complement(19737984..19748943)	89.3459	-2.23679	-4.71349	0	0	0	ENSG00000108602
MALL	2	complement(110083870..110116566)	89.1092	-0.41858	-1.33661	3.45361e-07	1.96741e-05	0.0200282	ENSG00000144063
HLA-C	6	complement(31268749..31272130)	89.0294	-0.292441	-1.22471	0.000388327	0.00941073	1	ENSG00000204525
SDC1	2	complement(20200797..20225433)	88.7622	-0.570087	-1.48461	3.66995e-12	5.44317e-10	2.12828e-07	ENSG00000115884
FDFT1	8	11795573..11839309	88.4726	-0.45247	-1.36838	2.90476e-08	2.09519e-06	0.00168453	ENSG00000079459
PFDN2	1	complement(161100556..161118111)	88.1609	0.321779	1.24987	0.000230428	0.00601935	1	ENSG00000143256
CD44	11	35138870..35232402	87.6552	0.338703	1.26462	2.98109e-05	0.0010352	1	ENSG00000026508
INSIG1	7	155297776..155310235	86.56	-1.61738	-3.06818	0	0	0	ENSG00000186480
CLDN7	17	complement(7259903..7263983)	86.2262	-0.259192	-1.19681	0.00167392	0.0319638	1	ENSG00000181885
ANXA5	4	complement(121667955..121697113)	84.5141	0.273207	1.20849	0.000893765	0.0188889	1	ENSG00000164111
IER3	6	complement(30743199..30744554)	84.4912	0.917712	1.88912	0	0	0	ENSG00000137331
HMGB2	4	complement(173331695..173335125)	83.5178	-0.444618	-1.36095	6.96716e-08	4.62817e-06	0.00404039	ENSG00000164104
NOLC1	10	102152176..102163871	83.207	0.374819	1.29668	4.77836e-06	0.000206488	0.277107	ENSG00000166197
TSPAN1	1	46175073..46185958	83.1684	-0.472471	-1.38748	1.15691e-08	9.1033e-07	0.000670913	ENSG00000117472
BCAM	19	44809059..44821420	83.159	-0.775969	-1.71234	0	0	0	ENSG00000187244
PRPF19	11	complement(60890730..60906588)	82.5092	0.310867	1.24045	0.000163947	0.00448471	1	ENSG00000110107
DKK1	10	52314296..52318042	82.2658	0.873367	1.83193	0	0	0	ENSG00000107984
EFHD2	1	15409895..15430343	82.2349	0.368207	1.29075	8.45272e-06	0.000343752	0.49019	ENSG00000142634
HNRNPM	19	8444767..8489114	82.0501	0.263057	1.20002	0.00130255	0.0258507	1	ENSG00000099783
NUSAP1	15	41332694..41381050	81.1703	-0.525452	-1.43938	1.90485e-10	2.0571e-08	1.10466e-05	ENSG00000137804
CAPN1	11	65180566..65212006	80.6674	-0.248236	-1.18775	0.00226157	0.0411396	1	ENSG00000014216
HSPE1	2	197499994..197503457	80.5498	0.275178	1.21014	0.000941815	0.0196821	1	ENSG00000115541
HLA-B	6	complement(31353872..31357188)	78.9206	-0.43079	-1.34797	1.71801e-07	1.04764e-05	0.00996306	ENSG00000234745
MRPL15	8	54135210..54147901	78.6314	0.409626	1.32834	1.51784e-06	7.29874e-05	0.0880228	ENSG00000137547
FXYD3	19	35115879..35124324	77.7102	-0.412753	-1.33122	5.21881e-07	2.86058e-05	0.0302649	ENSG00000089356
CALM3	19	46601074..46610793	77.3454	-0.379486	-1.30088	3.79102e-06	0.000167185	0.219849	ENSG00000160014
HLA-E	6	30489467..30494205	76.6403	-0.447803	-1.36396	0.000286841	0.00727031	1	ENSG00000204592
SREBF1	17	complement(17810399..17837002)	76.2035	-0.902192	-1.8689	2.02283e-13	3.73019e-11	1.17308e-08	ENSG00000072310
ARHGDIA	17	complement(81867721..81871406)	75.8017	0.333372	1.25995	5.37848e-05	0.00172129	1	ENSG00000141522
RP11-577H5.5	7	complement(102637049..102671641)	75.2382	-0.309607	-1.23937	0.000225353	0.00591076	1	ENSG00000267645
PGD	1	10398592..10420144	74.3592	-0.329688	-1.25674	6.39537e-05	0.00199436	1	ENSG00000142657
ID3	1	complement(23557918..23559794)	74.1693	-0.49084	-1.40526	4.75789e-09	4.00464e-07	0.00027592	ENSG00000117318
APEX1	14	20455191..20457772	73.7739	0.288955	1.22176	0.000545581	0.0124173	1	ENSG00000100823
CKS1B	1	154974653..154979249	73.5812	-0.256013	-1.19417	0.00201751	0.0374158	1	ENSG00000173207
MRPL12	17	81703357..81707526	73.0515	0.256438	1.19453	0.00283923	0.049759	1	ENSG00000262814
HIST1H2BK	6	complement(27146418..27146798)	72.5673	-0.403183	-1.32242	1.98434e-05	0.000727408	1	ENSG00000197903
RAB25	1	156061160..156070514	72.4919	-0.408954	-1.32772	1.1173e-06	5.59539e-05	0.0647946	ENSG00000132698
CAV2	7	116287380..116508541	72.249	-0.255273	-1.19356	0.00172071	0.0327151	1	ENSG00000105971
MAT2A	2	85539165..85545280	71.0582	0.579442	1.49427	1.69764e-12	2.7196e-10	9.84497e-08	ENSG00000168906
BAG3	10	119651370..119677819	70.562	-0.366981	-1.28965	9.21041e-06	0.000370924	0.53413	ENSG00000151929
EHF	11	34621093..34661057	70.1322	-0.571245	-1.4858	3.4277e-12	5.11001e-10	1.98779e-07	ENSG00000135373
AGRN	1	1020123..1056118	69.8649	-0.458707	-1.37431	1.6232e-08	1.23534e-06	0.000941327	ENSG00000188157
TUBA4A	2	complement(219249711..219278170)	68.6874	0.95768	1.94218	0	0	0	ENSG00000127824
TFRC	3	complement(196027183..196082189)	67.9465	1.29689	2.45698	0	0	0	ENSG00000072274
DSG3	18	31447795..31478702	66.9703	-0.652862	-1.57228	1.55431e-15	3.86857e-13	9.01377e-11	ENSG00000134757
PROM2	2	95274453..95291308	66.8148	-0.914016	-1.88428	0	0	0	ENSG00000155066
IL20RB	3	136946230..137011085	66.5439	-0.681581	-1.6039	3.33067e-16	9.0258e-14	1.93152e-11	ENSG00000174564
IFITM1	11	313506..315272	66.2702	-0.547327	-1.46138	2.60157e-10	2.76319e-08	1.5087e-05	ENSG00000185885
RAB14	9	complement(121178137..121223014)	66.0275	-0.282013	-1.21589	0.000587353	0.0132536	1	ENSG00000119396
LAMA3	18	23689443..23955066	66.0137	0.910246	1.87937	0	0	0	ENSG00000053747
GPC1	2	240435671..240468078	65.6972	-0.495334	-1.40965	1.30958e-09	1.23689e-07	7.59449e-05	ENSG00000063660
FERMT1	20	complement(6074845..6123544)	65.1959	1.30331	2.46794	0	0	0	ENSG00000101311
MRPL3	3	complement(131462212..131502983)	65.0304	0.338137	1.26412	4.63466e-05	0.00151764	1	ENSG00000114686
CCT2	12	69585334..69601570	64.3528	0.411338	1.32992	5.6196e-07	3.05428e-05	0.0325892	ENSG00000166226
SPINT1	15	40844018..40858207	64.2205	-0.438457	-1.35515	1.06544e-07	6.81974e-06	0.00617868	ENSG00000166145
CH17-360D5.3	10	complement(47970043..47973496)	64.112	0.615534	1.53212	1.52748e-06	7.33289e-05	0.0885814	ENSG00000273760
SYNGR2	17	78168558..78173527	64.0572	0.292386	1.22466	0.000405904	0.00975515	1	ENSG00000108639
F11R	1	complement(160995211..161021348)	63.9951	-0.261999	-1.19914	0.00137217	0.0269837	1	ENSG00000158769
TMX2	11	57712600..57740973	63.7917	0.269463	1.20536	0.00124696	0.024996	1	ENSG00000213593
IFNGR1	6	complement(137197484..137219449)	63.6535	-0.263143	-1.20009	0.00152955	0.0296761	1	ENSG00000027697
PTTG1	5	160421822..160428744	63.2593	-0.293522	-1.22563	0.00045603	0.0107504	1	ENSG00000164611
SLC38A2	12	complement(46358189..46372867)	62.764	-0.331277	-1.25813	4.93908e-05	0.00160104	1	ENSG00000134294
PRELID1	5	177303774..177306959	62.6878	0.253748	1.1923	0.00253809	0.0453867	1	ENSG00000169230
NCAPD2	12	6493356..6531955	62.5071	-0.500905	-1.4151	8.78127e-10	8.55872e-08	5.09244e-05	ENSG00000010292
UGT1A6	2	233691607..233773300	62.303	-0.340417	-1.26612	3.23457e-05	0.00111405	1	ENSG00000167165
PHLDA1	12	complement(76025447..76033932)	62.2747	0.556337	1.47053	9.05831e-12	1.24481e-09	5.25309e-07	ENSG00000139289
GPRC5A	12	12890782..12917937	61.9155	-0.693958	-1.61772	1.60833e-08	1.22563e-06	0.000932702	ENSG00000013588
CCNB2	15	59105078..59125045	61.288	-0.342271	-1.26775	3.72023e-05	0.00125798	1	ENSG00000157456
TMBIM1	2	complement(218274192..218292586)	60.6214	-0.328656	-1.25584	6.06696e-05	0.001908	1	ENSG00000135926
SEC61A1	3	128051641..128071683	60.4153	0.354683	1.2787	1.57379e-05	0.0005938	0.91267	ENSG00000058262
UBE2H	7	complement(129830732..129952949)	60.2755	-0.44649	-1.36272	4.70842e-08	3.2506e-06	0.00273051	ENSG00000186591
NPC2	14	complement(74476192..74494177)	60.213	0.316443	1.24526	0.000141233	0.0039339	1	ENSG00000119655
IRAK1	X	complement(154010500..154019989)	60.1932	0.415716	1.33396	4.59693e-07	2.56086e-05	0.0266585	ENSG00000184216
DAG1	3	49468703..49535618	60.0605	-0.552504	-1.46663	1.36178e-11	1.80302e-09	7.89722e-07	ENSG00000173402
KLF5	13	73054976..73077542	59.9117	-0.404964	-1.32406	8.95462e-07	4.60969e-05	0.0519296	ENSG00000102554
GOT1	10	complement(99396870..99430624)	59.9045	-0.336759	-1.26292	5.39963e-05	0.00172526	1	ENSG00000120053
MCM3	6	complement(52264009..52284881)	59.5912	0.346024	1.27105	2.78849e-05	0.000978283	1	ENSG00000112118
DDX21	10	68956128..68985073	59.3575	0.632054	1.54977	1.52101e-14	3.44555e-12	8.82062e-10	ENSG00000165732
CTNND1	11	57753243..57819546	59.0758	-0.35007	-1.27462	1.71707e-05	0.000639077	0.995762	ENSG00000198561
DNAJA1	9	33025211..33039907	59.0366	0.621063	1.53801	1.06137e-13	2.05171e-11	6.15512e-09	ENSG00000086061
GPI	19	34359480..34402156	58.8745	-0.333433	-1.26001	4.44796e-05	0.00146477	1	ENSG00000105220
SLC9A3R1	17	74748613..74769353	58.6168	-0.475955	-1.39084	1.32314e-08	1.02582e-06	0.000767315	ENSG00000109062
TARS	5	33440696..33469539	58.3793	0.394041	1.31407	1.51638e-06	7.29775e-05	0.0879379	ENSG00000113407
TKT	3	complement(53224707..53256052)	58.3375	-0.512915	-1.42693	3.00149e-10	3.15902e-08	1.74062e-05	ENSG00000163931
MFSD14B	9	94374551..94461042	57.934	0.261429	1.19867	0.00157003	0.0303396	1	ENSG00000148110
OSTF1	9	75088543..75147265	57.3333	-0.347724	-1.27255	5.14092e-05	0.00165906	1	ENSG00000134996
OGDH	7	44606572..44709066	57.1553	-0.474675	-1.3896	7.3303e-09	6.01272e-07	0.000425099	ENSG00000105953
MKI67	10	complement(128096659..128126385)	57.1068	-0.422297	-1.34006	2.00078e-07	1.20237e-05	0.0116029	ENSG00000148773
CDK1	10	60778331..60794852	57.0709	-0.514738	-1.42873	4.54944e-10	4.63675e-08	2.63831e-05	ENSG00000170312
KIAA1522	1	32741885..32774970	56.3869	-0.49734	-1.41161	1.2755e-09	1.20786e-07	7.39689e-05	ENSG00000162522
KIF20A	5	138178719..138187715	56.3232	-0.593911	-1.50933	1.53653e-06	7.35811e-05	0.0891067	ENSG00000112984
MMP28	17	complement(35756249..35795707)	55.9434	-0.4879	-1.4024	4.71928e-09	3.97791e-07	0.000273681	ENSG00000271447
PYGB	20	25248069..25298014	55.8376	0.360955	1.28428	1.16693e-05	0.000455094	0.676724	ENSG00000100994
CITED4	1	complement(40861051..40862366)	55.4192	-0.472695	-1.3877	0.000177045	0.00480224	1	ENSG00000179862
ITGA2	5	52989326..53094779	54.7407	0.372838	1.2949	4.94545e-06	0.000212915	0.286797	ENSG00000164171
POMP	13	28659104..28678925	54.4575	0.329335	1.25643	0.00012615	0.00358436	1	ENSG00000132963
THBD	20	complement(23045633..23049741)	54.4223	-0.428988	-1.34629	2.00463e-07	1.20344e-05	0.0116252	ENSG00000178726
SLC43A3	11	complement(57406954..57427580)	53.3113	0.710606	1.63649	0	0	0	ENSG00000134802
ALYREF	17	complement(81887844..81891586)	53.2109	0.318707	1.24721	0.000193931	0.00518509	1	ENSG00000183684
CDK4	12	complement(57747727..57756013)	53.1768	0.252071	1.19092	0.00240189	0.0433387	1	ENSG00000135446
IFI16	1	158999968..159055155	53.1224	-0.245222	-1.18528	0.00279766	0.0491047	1	ENSG00000163565
LAMA5	20	complement(62307955..62367312)	52.9268	-0.63066	-1.54827	8.32667e-15	1.96293e-12	4.8288e-10	ENSG00000130702
TNKS1BP1	11	complement(57299638..57324952)	52.3807	-0.407712	-1.32658	6.14041e-07	3.30943e-05	0.0356094	ENSG00000149115
KRT15	17	complement(41513743..41522529)	52.3259	-0.459167	-1.37475	1.98089e-08	1.47845e-06	0.00114876	ENSG00000171346
C3	19	complement(6677704..6730562)	52.307	-0.460542	-1.37606	1.67937e-08	1.27307e-06	0.000973901	ENSG00000125730
C1orf116	1	complement(207018521..207032756)	51.3738	-0.531549	-1.44548	9.97351e-11	1.13631e-08	5.78384e-06	ENSG00000182795
ESRP1	8	94641074..94707466	51.3296	-0.36717	-1.28982	8.29864e-06	0.000338197	0.481255	ENSG00000104413
PDP1	8	93857807..93926066	51.1413	-0.45594	-1.37168	2.82627e-08	2.04111e-06	0.00163901	ENSG00000164951
LMNB1	5	126776623..126837020	51.0517	-0.290246	-1.22285	0.000454245	0.0107258	1	ENSG00000113368
SF3B4	1	complement(149923317..149928344)	51.0462	0.307021	1.23715	0.00026704	0.00683415	1	ENSG00000143368
NUDC	1	26900238..26946862	50.6828	0.34006	1.26581	4.67203e-05	0.00152901	1	ENSG00000090273
TIMM23	10	45972449..46003734	49.9019	0.336404	1.26261	0.000116755	0.00335524	1	ENSG00000265354
XRN2	20	21303304..21389827	49.754	0.279158	1.21349	0.000773938	0.0167035	1	ENSG00000088930
TXNRD1	12	104215779..104350305	49.6799	-0.590378	-1.50564	5.98077e-13	1.03225e-10	3.46837e-08	ENSG00000198431
CLCA2	1	86424086..86456558	49.6739	-0.704762	-1.62988	0	0	0	ENSG00000137975
CCDC85B	11	65890112..65891635	49.6437	0.426912	1.34435	7.40238e-07	3.91039e-05	0.0429279	ENSG00000175602
LRRC59	17	complement(50375059..50397553)	49.4164	0.283095	1.2168	0.000597072	0.0134467	1	ENSG00000108829
SPRR1B	1	153031202..153032900	49.2693	-0.466159	-1.38143	0.000378056	0.00920412	1	ENSG00000169469
CCNA2	4	complement(121816444..121823933)	49.1345	-0.285037	-1.21844	0.0006411	0.0142775	1	ENSG00000145386
WASF2	1	complement(27404226..27490158)	48.8295	-0.380225	-1.30154	3.66494e-06	0.000162118	0.212537	ENSG00000158195
PPL	16	complement(4882507..4960741)	48.7694	-0.41042	-1.32907	5.17069e-07	2.83957e-05	0.0299859	ENSG00000118898
FAM84B	8	complement(126552442..126558393)	48.5192	-0.519189	-1.43315	2.8195e-10	2.9783e-08	1.63509e-05	ENSG00000168672
MYBL2	20	43667019..43716496	48.4078	0.276148	1.21096	0.000964871	0.0201059	1	ENSG00000101057
WARS	14	complement(100333788..100376805)	48.2482	-0.306254	-1.23649	0.000186272	0.00501033	1	ENSG00000140105
SIGMAR1	9	complement(34634722..34637809)	48.0023	0.292815	1.22503	0.000529522	0.0121328	1	ENSG00000147955
SLC25A1	22	complement(19175575..19178830)	47.7362	-0.274796	-1.20982	0.00115048	0.0233527	1	ENSG00000100075
ATP1B1	1	169105697..169132722	47.5822	-0.324346	-1.2521	0.000102081	0.00297931	1	ENSG00000143153
NFE2L1	17	48048329..48061487	47.2743	-0.346717	-1.27166	2.42102e-05	0.000866665	1	ENSG00000082641
TNFRSF12A	16	3018445..3022383	47.2605	0.517175	1.43115	1.596e-09	1.48326e-07	9.25553e-05	ENSG00000006327
AURKB	17	complement(8204733..8210600)	47.2492	-0.290119	-1.22274	0.000582018	0.0131435	1	ENSG00000178999
LPCAT4	15	complement(34358618..34367278)	46.9025	-0.386673	-1.30738	0.00176818	0.0334226	1	ENSG00000176454
DHX9	1	182839369..182887751	46.5551	0.25454	1.19296	0.00195623	0.0364543	1	ENSG00000135829
NIPSNAP1	22	complement(29554808..29581337)	46.1998	-0.255498	-1.19375	0.00218517	0.0400134	1	ENSG00000184117
CALB1	8	complement(90058608..90095475)	46.0733	-0.445862	-1.36213	5.27226e-08	3.59282e-06	0.00305749	ENSG00000104327
PEA15	1	160205337..160215376	45.9212	0.284931	1.21835	0.000673845	0.0148697	1	ENSG00000162734
TXNIP	1	complement(145992435..145996600)	45.7897	-2.9881	-7.9343	0	0	0	ENSG00000265972
LDLR	19	11089362..11133816	45.7684	-0.575378	-1.49007	2.14229e-12	3.35772e-10	1.24235e-07	ENSG00000130164
JTB	1	complement(153974269..153977688)	45.3648	0.310479	1.24012	0.000337241	0.00835425	1	ENSG00000143543
ZNF385A	12	complement(54369133..54391298)	45.299	-0.518737	-1.4327	5.53557e-10	5.58294e-08	3.21019e-05	ENSG00000161642
TECR	19	14517085..14565980	45.1746	-0.332951	-1.25959	6.90056e-05	0.00213306	1	ENSG00000099797
NOP56	20	2652145..2658393	45.1152	0.931857	1.90773	0	0	0	ENSG00000101361
TJP2	9	69121264..69255208	44.9828	-0.359307	-1.28281	1.12629e-05	0.000441622	0.653159	ENSG00000119139
SSH3	11	67303448..67312607	44.9389	-0.514175	-1.42818	6.62211e-10	6.57585e-08	3.8403e-05	ENSG00000172830
CSTA	3	122325244..122341972	44.6619	-0.295765	-1.22754	0.000669443	0.0147895	1	ENSG00000121552
CDV3	3	133573730..133590261	44.6282	0.402576	1.32187	1.17955e-06	5.8666e-05	0.0684045	ENSG00000091527
SLC4A11	20	complement(3227417..3239190)	44.5758	-0.7325	-1.66152	0	0	0	ENSG00000088836
HNRNPU	1	complement(244840638..244864542)	44.553	0.248093	1.18764	0.00228301	0.0414516	1	ENSG00000153187
EIF3B	7	2354086..2380745	44.3481	0.266545	1.20292	0.00110054	0.0225044	1	ENSG00000106263
DSC3	18	complement(30990008..31042815)	44.1096	-0.714735	-1.64118	0	0	0	ENSG00000134762
NDFIP2	13	79481124..79556075	44.0872	-0.391417	-1.31168	2.13906e-06	9.90011e-05	0.124048	ENSG00000102471
MRPS2	9	135499984..135504673	43.8362	0.25419	1.19267	0.00258223	0.0459352	1	ENSG00000122140
PTHLH	12	complement(27958084..27972705)	43.6948	1.89915	3.72993	0	0	0	ENSG00000087494
ACADVL	17	7217125..7225273	43.6146	-0.249161	-1.18852	0.00254157	0.0454208	1	ENSG00000072778
EBNA1BP2	1	complement(43164175..43270936)	43.5735	0.336636	1.26281	5.34917e-05	0.00171481	1	ENSG00000117395
DLGAP5	14	complement(55148112..55191678)	43.5496	-0.478687	-1.39348	9.08781e-09	7.28935e-07	0.00052702	ENSG00000126787
SRSF3	6	36594353..36605600	43.5308	0.470238	1.38534	1.07454e-08	8.51298e-07	0.00062315	ENSG00000112081
ATP6V0E1	5	172983757..173035445	43.4588	0.44979	1.36584	2.13127e-07	1.26896e-05	0.0123597	ENSG00000113732
DDX1	2	15591178..15631111	43.4348	0.403358	1.32258	1.25514e-06	6.20528e-05	0.0727879	ENSG00000079785
IPO5	13	97953658..98024297	43.3518	0.367328	1.28996	6.86103e-06	0.000286042	0.397885	ENSG00000065150
PPIF	10	79347469..79355337	43.1144	0.40801	1.32685	1.31553e-06	6.45432e-05	0.0762901	ENSG00000108179
REEP4	8	complement(22138020..22141951)	43.0675	-0.590741	-1.50602	3.92442e-12	5.77626e-10	2.27585e-07	ENSG00000168476
KIF2C	1	44739818..44767767	43.018	-0.524422	-1.43836	3.20165e-10	3.35751e-08	1.8567e-05	ENSG00000142945
CNN3	1	complement(94896949..94927278)	42.9836	-0.501413	-1.4156	2.52304e-09	2.25101e-07	0.000146316	ENSG00000117519
PDZK1IP1	1	complement(47183593..47191044)	42.8754	-0.526796	-1.44073	3.28046e-05	0.00112702	1	ENSG00000162366
GAS6	13	complement(113820549..113864067)	42.7323	-0.258401	-1.19615	0.00182659	0.0343252	1	ENSG00000183087
SRSF7	2	complement(38743599..38751494)	42.6625	0.377254	1.29887	5.64022e-06	0.000239976	0.327088	ENSG00000115875
PLXNB2	22	complement(50274979..50307627)	42.5874	-0.319825	-1.24818	9.51168e-05	0.00280001	1	ENSG00000196576
ITPR3	6	33620365..33696574	42.4833	0.312641	1.24198	0.000128467	0.0036391	1	ENSG00000096433
M6PR	12	complement(8940363..8949955)	42.0572	0.308563	1.23847	0.000209938	0.00554911	1	ENSG00000003056
SQSTM1	5	179806398..179838078	42.0549	0.694737	1.61859	0	0	0	ENSG00000161011
NECTIN1	11	complement(119623408..119729084)	42.0173	-0.420345	-1.33825	2.89775e-07	1.67878e-05	0.0168046	ENSG00000110400
ACO2	22	41469125..41528989	41.4213	-0.30666	-1.23684	0.000220907	0.00581782	1	ENSG00000100412
CD46	1	207752057..207795513	41.2727	-0.458006	-1.37364	2.17981e-08	1.61445e-06	0.00126411	ENSG00000117335
PRRC2A	6	31620720..31637771	41.2527	-0.278669	-1.21308	0.000647913	0.0143906	1	ENSG00000204469
FAM83D	20	38926312..38953106	41.1631	-0.369737	-1.29212	1.2367e-05	0.000479404	0.717188	ENSG00000101447
IL1RN	2	113107214..113134016	41.1212	-0.482912	-1.39756	8.30376e-09	6.7162e-07	0.000481552	ENSG00000136689
TSR3	16	complement(1349240..1351911)	40.9126	0.349423	1.27405	7.99418e-05	0.00241458	1	ENSG00000007520
CDH1	16	68737225..68835548	40.7891	-0.253362	-1.19198	0.00205502	0.0379537	1	ENSG00000039068
RACGAP1	12	complement(49976923..50033136)	40.7497	-0.28176	-1.21568	0.000666942	0.0147623	1	ENSG00000161800
C9orf16	9	128160260..128163928	40.525	-0.450152	-1.36618	2.09384e-07	1.25066e-05	0.0121426	ENSG00000171159
AL513122.2	9	121300103..121332603	40.4896	-0.779479	-1.71651	5.69298e-10	5.72179e-08	3.30147e-05	ENSG00000283430
CDCA8	1	37692418..37709719	40.4323	-0.272933	-1.20826	0.00124337	0.0249328	1	ENSG00000134690
BUB1B	15	40161023..40221136	40.3871	-0.296408	-1.22808	0.000346023	0.00852808	1	ENSG00000156970
GSR	8	complement(30678061..30727926)	40.3693	-0.640119	-1.55846	2.66454e-14	5.78733e-12	1.54522e-09	ENSG00000104687
EID1	15	48877886..48880183	40.1332	0.26566	1.20219	0.00177405	0.0335117	1	ENSG00000255302
PBK	8	complement(27809620..27838095)	40.1105	-0.264693	-1.20138	0.00186504	0.0349571	1	ENSG00000168078
PCSK9	1	55039548..55064852	40.0576	-0.740993	-1.67133	2.16753e-09	1.9428e-07	0.000125699	ENSG00000169174
CRABP2	1	complement(156699606..156705816)	40.0573	-1.66107	-3.1625	0	0	0	ENSG00000143320
CKAP2	13	52455429..52476628	40.0341	-0.326932	-1.25434	7.93817e-05	0.00240016	1	ENSG00000136108
ITM2B	13	48233158..48270357	40.0277	-0.471391	-1.38645	7.91255e-09	6.45379e-07	0.000458865	ENSG00000136156
PCDH1	5	complement(141853111..141879246)	39.9633	0.623834	1.54096	4.41869e-14	9.18454e-12	2.56249e-09	ENSG00000156453
ETF1	5	complement(138506095..138543300)	39.9235	0.466722	1.38197	1.90823e-08	1.4279e-06	0.00110662	ENSG00000120705
EIF3J	15	44537057..44563029	39.7658	0.516433	1.43041	8.4454e-10	8.25912e-08	4.89766e-05	ENSG00000104131
RPS6KA4	11	64359148..64372215	39.703	0.270442	1.20618	0.00117298	0.0237347	1	ENSG00000162302
SDHA	5	218241..256700	39.5505	-0.320677	-1.24892	8.95467e-05	0.00266444	1	ENSG00000073578
AURKA	20	complement(56369389..56392337)	39.5404	-0.340418	-1.26612	5.15992e-05	0.00166426	1	ENSG00000087586
AC006262.5	19	complement(46189166..46203083)	39.5151	-0.752377	-1.68457	0	0	0	ENSG00000268621
KIFC1	6	33391536..33409924	39.4096	-0.377805	-1.29936	6.40951e-06	0.000269739	0.3717	ENSG00000237649
CPNE1	20	complement(35626031..35664956)	39.2207	-0.253381	-1.192	0.00237888	0.0429903	1	ENSG00000214078
WDR5	9	134135365..134159968	39.1443	0.403302	1.32253	1.42855e-06	6.94421e-05	0.0828444	ENSG00000196363
MGAT4B	5	complement(179797597..179806952)	39.0698	0.263319	1.20024	0.00142191	0.0278486	1	ENSG00000161013
KCTD12	13	complement(76880166..76886390)	38.9165	-0.548993	-1.46306	2.77312e-11	3.46592e-09	1.60818e-06	ENSG00000178695
SFPQ	1	complement(35176378..35193148)	38.8532	0.90035	1.86652	3.05533e-13	5.43512e-11	1.77185e-08	ENSG00000116560
IDH1	2	complement(208236227..208266074)	38.8042	-0.549541	-1.46362	3.61666e-11	4.38781e-09	2.09737e-06	ENSG00000138413
SRM	1	complement(11054584..11060024)	38.7447	0.661051	1.58123	2.9865e-14	6.46243e-12	1.73193e-09	ENSG00000116649
OAT	10	complement(124397303..124418976)	38.6187	0.458905	1.3745	4.64292e-08	3.21304e-06	0.00269252	ENSG00000065154
DKC1	X	154762742..154777689	38.5947	0.496316	1.41061	2.65218e-09	2.35176e-07	0.000153805	ENSG00000130826
RAC2	22	complement(37225261..37244448)	38.5562	0.533798	1.44774	3.74143e-10	3.88145e-08	2.16973e-05	ENSG00000128340
FOXQ1	6	1312440..1314748	38.4623	-0.350866	-1.27533	3.75388e-05	0.00126862	1	ENSG00000164379
RNF5	6	32178354..32180793	38.4397	-0.339415	-1.26524	0.000141021	0.00392989	1	ENSG00000204308
KLK10	19	complement(51012739..51020175)	38.4384	-0.680014	-1.60216	4.44089e-16	1.1868e-13	2.57536e-11	ENSG00000129451
INCENP	11	62123973..62153163	38.4201	-0.544499	-1.45851	5.88934e-11	6.9559e-09	3.41535e-06	ENSG00000149503
PLEC	8	complement(143915147..143976734)	38.402	0.548996	1.46307	1.49698e-11	1.96993e-09	8.68129e-07	ENSG00000178209
AMOTL2	3	complement(134355874..134375479)	38.3624	-0.55466	-1.46882	7.09619e-06	0.000294374	0.411522	ENSG00000114019
TIMP2	17	complement(78852977..78925387)	38.3196	-0.293968	-1.22601	0.000365589	0.00895322	1	ENSG00000035862
ALDH3A2	17	19648136..19677598	38.1642	-0.806065	-1.74844	0	0	0	ENSG00000072210
PRMT5	14	complement(22920511..22929585)	38.0542	0.32302	1.25095	0.000115394	0.0033227	1	ENSG00000100462
ACTN1	14	complement(68874143..68979440)	37.9357	0.61326	1.52971	6.60583e-14	1.33946e-11	3.83085e-09	ENSG00000072110
B4GALT5	20	complement(49632945..49713878)	37.6966	-0.399575	-1.31912	1.46107e-06	7.07266e-05	0.0847304	ENSG00000158470
ATIC	2	215311817..215349773	37.6428	0.363492	1.28654	1.33963e-05	0.000514148	0.776878	ENSG00000138363
HTATIP2	11	20363685..20383783	37.5532	-0.324296	-1.25205	0.000122142	0.00348072	1	ENSG00000109854
TNS4	17	complement(40475828..40501597)	37.3672	0.89589	1.86076	0	0	0	ENSG00000131746
FST	5	53480409..53487134	37.3234	0.881368	1.84212	2.08122e-12	3.27974e-10	1.20694e-07	ENSG00000134363
PPP1CB	2	28751640..28802940	37.2891	-0.365782	-1.28858	9.36309e-06	0.000376028	0.542985	ENSG00000213639
TOP1	20	41028818..41124487	37.1306	0.276903	1.21159	0.000922472	0.0193476	1	ENSG00000198900
SYNCRIP	6	complement(85607785..85643792)	36.8388	0.318557	1.24708	0.000102974	0.00300385	1	ENSG00000135316
TIMM10	11	complement(57528463..57530803)	36.8349	0.388848	1.30935	3.89921e-05	0.00131086	1	ENSG00000134809
EIF5	14	103333544..103345025	36.7794	0.597364	1.51295	1.25076e-06	6.19418e-05	0.0725338	ENSG00000100664
ECT2	3	172750682..172821474	36.774	-0.280254	-1.21441	0.00069124	0.0152073	1	ENSG00000114346
PLCD3	17	complement(45108967..45133354)	36.7541	-0.618148	-1.5349	6.58362e-14	1.33946e-11	3.81797e-09	ENSG00000161714
UGCG	9	111896766..111935369	36.4451	-0.470436	-1.38553	1.54092e-08	1.17735e-06	0.000893612	ENSG00000148154
SDCCAG3	9	complement(136401922..136410609)	36.3494	0.371855	1.29402	1.03546e-05	0.000410168	0.600486	ENSG00000165689
EWSR1	22	29268009..29300525	36.3493	0.455495	1.37125	2.59581e-08	1.88406e-06	0.00150536	ENSG00000182944
TOMM40	19	44890569..44903689	36.3463	0.464232	1.37958	3.23488e-08	2.31316e-06	0.00187597	ENSG00000130204
GRINA	8	143990058..143993415	36.3309	0.46974	1.38486	3.73126e-08	2.63882e-06	0.00216383	ENSG00000178719
ACSL3	2	222860934..222944639	36.2636	-0.314087	-1.24322	0.000132262	0.00372005	1	ENSG00000123983
LINC01503	9	129332300..129359538	36.2451	-0.33418	-1.26066	0.000131649	0.0037097	1	ENSG00000233901
TRIP13	5	892643..919357	36.2355	0.294138	1.22615	0.000448654	0.0106111	1	ENSG00000071539
EHD2	19	47713343..47743134	36.1371	-0.5029	-1.41706	1.83599e-09	1.68714e-07	0.000106473	ENSG00000024422
SLC44A2	19	10602457..10644559	36.1233	-0.520855	-1.43481	3.38373e-10	3.53566e-08	1.96229e-05	ENSG00000129353
CAST	5	96525267..96779595	35.8446	-0.340042	-1.26579	3.0556e-05	0.00105918	1	ENSG00000153113
NSUN2	5	complement(6599239..6633291)	35.8433	0.572101	1.48669	5.41167e-12	7.76816e-10	3.13834e-07	ENSG00000037474
DUSP6	12	complement(89347232..89353271)	35.7768	0.326183	1.25369	8.75351e-05	0.00261669	1	ENSG00000139318
RUVBL1	3	complement(128064778..128153914)	35.7671	0.289729	1.22241	0.00052109	0.0119712	1	ENSG00000175792
AMIGO2	12	complement(47075707..47079951)	35.7077	1.28323	2.43383	0	0	0	ENSG00000139211
AHCYL1	1	109984686..110023741	35.5323	-0.401419	-1.32081	1.29007e-06	6.34017e-05	0.074814	ENSG00000168710
SLBP	4	complement(1692800..1712555)	35.1223	0.323701	1.25154	0.00017833	0.00483259	1	ENSG00000163950
H2BFS	21	43565189..43565648	35.1154	-0.427981	-1.34535	3.44906e-05	0.0011745	1	ENSG00000234289
MRPS35	12	27710773..27756295	34.9312	0.299523	1.23074	0.000532705	0.0121864	1	ENSG00000061794
RBMX	X	complement(136848004..136880764)	34.8675	0.451587	1.36754	4.89908e-08	3.36006e-06	0.00284107	ENSG00000147274
IGBP1	X	70133449..70166324	34.8091	-0.297301	-1.22884	0.000597505	0.0134513	1	ENSG00000089289
NUMA1	11	complement(72002864..72080693)	34.7902	-0.286115	-1.21935	0.000439933	0.0104603	1	ENSG00000137497
HMMR	5	163460203..163491945	34.785	-0.361749	-1.28498	1.50741e-05	0.000571171	0.874176	ENSG00000072571
OCIAD2	4	complement(48885019..48906937)	34.6855	0.337869	1.26389	7.61949e-05	0.00231831	1	ENSG00000145247
FAM3C2	X	23075758..23076767	34.6321	0.449034	1.36513	0.000806449	0.0172957	1	ENSG00000174028
QARS	3	complement(49095932..49105135)	34.5219	-0.29672	-1.22835	0.000354993	0.00872601	1	ENSG00000172053
AMOTL1	11	94706431..94876753	34.3357	-0.505564	-1.41968	6.71205e-10	6.65376e-08	3.89245e-05	ENSG00000166025
VAV2	9	complement(133761894..133992604)	34.3011	0.433494	1.3505	1.69025e-07	1.03397e-05	0.00980208	ENSG00000160293
SCGB1A1	11	62405103..62423195	34.2754	-1.24469	-2.36968	4.06719e-09	3.46351e-07	0.000235865	ENSG00000149021
DCTPP1	16	complement(30423619..30430075)	34.2104	0.456648	1.37235	2.462e-07	1.45245e-05	0.0142776	ENSG00000179958
CYP2S1	19	41193049..41207539	34.1887	-0.468231	-1.38341	3.47599e-08	2.47034e-06	0.0020158	ENSG00000167600
CLTA	9	36190856..36304781	34.119	0.362161	1.28535	2.2689e-05	0.000818781	1	ENSG00000122705
TOMM22	22	38681948..38685421	34.0063	0.258052	1.19586	0.00268525	0.0475055	1	ENSG00000100216
NUCB1	19	48900050..48923372	33.987	-0.412351	-1.33085	8.42804e-07	4.36782e-05	0.0488759	ENSG00000104805
SNHG3	1	28505980..28510892	33.9745	0.305808	1.23611	0.000254268	0.00656079	1	ENSG00000242125
ANXA11	10	complement(80150889..80205572)	33.9616	-0.41218	-1.33069	5.13346e-07	2.8218e-05	0.02977	ENSG00000122359
FARSB	2	complement(222570536..222656337)	33.9169	0.414093	1.33246	9.22793e-07	4.73162e-05	0.0535146	ENSG00000116120
NDRG1	8	complement(133237171..133302022)	33.764	-0.839541	-1.78948	1.38871e-07	8.67773e-06	0.00805343	ENSG00000104419
TRIP10	19	6737925..6751526	33.763	-0.367985	-1.29055	1.08963e-05	0.000429572	0.6319	ENSG00000125733
RP11-442H21.2	10	complement(72274915..72275980)	33.7288	-1.23098	-2.34726	3.91243e-12	5.77327e-10	2.26889e-07	ENSG00000269926
NOP58	2	202265716..202303666	33.5913	0.437744	1.35448	2.24007e-07	1.32828e-05	0.0129906	ENSG00000055044
SLPI	20	complement(45252239..45254564)	33.345	-0.629602	-1.54714	4.01499e-06	0.000176125	0.232837	ENSG00000124107
LRP11	6	complement(149818798..149864026)	33.313	-0.608176	-1.52433	5.77538e-13	1.00578e-10	3.34926e-08	ENSG00000120256
CNOT1	16	complement(58519951..58629886)	33.3105	-0.274092	-1.20923	0.000799167	0.0171713	1	ENSG00000125107
NOL7	6	13615327..13632739	33.3104	0.447295	1.36348	3.16404e-07	1.81852e-05	0.0183489	ENSG00000225921
MAGEF1	3	complement(184710367..184712002)	33.2893	-0.333072	-1.25969	0.000147908	0.00410019	1	ENSG00000177383
IL1B	2	complement(112829751..112836903)	33.2024	0.385211	1.30605	0.00205406	0.0379481	1	ENSG00000125538
LARP1	5	154712902..154817607	32.9761	0.306858	1.23701	0.000186797	0.00501748	1	ENSG00000155506
SLC35B2	6	complement(44254096..44257890)	32.8692	0.262574	1.19962	0.00220215	0.0402988	1	ENSG00000157593
EGR1	5	138465490..138469315	32.7431	-0.608943	-1.52514	1.1336e-06	5.67213e-05	0.0657399	ENSG00000120738
MARCKSL1	1	complement(32333832..32336379)	32.7361	0.670964	1.59214	4.61853e-14	9.56563e-12	2.67838e-09	ENSG00000175130
AIM1	6	106360808..106571978	32.7014	-0.511491	-1.42552	4.27789e-10	4.3831e-08	2.48084e-05	ENSG00000112297
PRPF4	9	113275343..113292905	32.6985	0.377289	1.2989	7.46522e-06	0.000307692	0.432923	ENSG00000136875
SREBF2	22	41833079..41907308	32.6853	-0.324502	-1.25223	8.00937e-05	0.0024179	1	ENSG00000198911
SH2D4A	8	19313617..19396218	32.609	0.366444	1.28917	1.21453e-05	0.000471126	0.704333	ENSG00000104611
FARSA	19	complement(12922479..12934037)	32.585	0.340706	1.26638	7.17271e-05	0.00220201	1	ENSG00000179115
TNFRSF1A	12	complement(6328757..6342114)	32.5667	-0.386029	-1.30679	4.05973e-06	0.000177704	0.235432	ENSG00000067182
TRIM16	17	complement(15627960..15684311)	32.5052	-0.410211	-1.32888	7.49248e-07	3.94645e-05	0.0434504	ENSG00000221926
KIF22	16	29790719..29805385	32.4392	-0.314235	-1.24335	0.000167281	0.00456087	1	ENSG00000079616
SLX1A	16	30193887..30197561	32.4344	-0.463751	-1.37912	6.54397e-08	4.35704e-06	0.00379498	ENSG00000132207
OSER1	20	complement(44196496..44210791)	32.3984	-0.458119	-1.37375	1.92786e-07	1.16096e-05	0.0111801	ENSG00000132823
SERPINB6	6	complement(2948159..2972165)	32.3954	-0.277955	-1.21248	0.000836479	0.0178473	1	ENSG00000124570
PTPRF	1	43525187..43623666	32.3632	-0.339543	-1.26536	3.32533e-05	0.00114108	1	ENSG00000142949
SF1	11	complement(64764606..64778786)	32.3364	0.510821	1.42486	3.68121e-05	0.0012477	1	ENSG00000168066
HJURP	2	complement(233833416..233854566)	32.2161	-0.404085	-1.32325	1.49305e-06	7.20943e-05	0.0865852	ENSG00000123485
RBM3	X	48574449..48579066	32.2026	0.512064	1.42609	1.27334e-09	1.20786e-07	7.38436e-05	ENSG00000102317
MVP	16	29820394..29848039	32.0288	-0.404724	-1.32384	1.00289e-06	5.11068e-05	0.0581596	ENSG00000013364
TRIM29	11	complement(120111275..120185529)	31.9502	-0.563489	-1.47784	6.34159e-12	8.94797e-10	3.67762e-07	ENSG00000137699
AQP3	9	complement(33441154..33447611)	31.8276	-1.57501	-2.97937	0	0	0	ENSG00000165272
RRP36	6	43021645..43034156	31.7875	0.595349	1.51084	4.22134e-06	0.000184201	0.244804	ENSG00000124541
SP1	12	53380176..53416446	31.7097	-0.58579	-1.50086	1.1543e-12	1.91805e-10	6.69401e-08	ENSG00000185591
EIF3G	19	complement(10115017..10119918)	31.702	0.272468	1.20787	0.00122745	0.0246391	1	ENSG00000130811
SURF2	9	133356552..133361169	31.6955	0.730564	1.65929	1.4877e-14	3.39664e-12	8.62746e-10	ENSG00000148291
ZC3H15	2	186486156..186509363	31.6556	0.253374	1.19199	0.00277135	0.0487462	1	ENSG00000065548
ELF3	1	202007945..202017188	31.5392	-0.685699	-1.60848	1.11022e-16	3.2192e-14	6.43841e-12	ENSG00000163435
DDX60	4	complement(168216293..168318807)	31.1842	-0.831471	-1.7795	0	0	0	ENSG00000137628
C15orf52	15	complement(40331452..40340967)	31.1068	0.246384	1.18623	0.0027824	0.0488812	1	ENSG00000188549
PRPS1	X	107628424..107651026	31.0447	0.352424	1.2767	4.56205e-05	0.00149809	1	ENSG00000147224
CDCA7L	7	complement(21900900..21946084)	30.9163	0.276143	1.21095	0.000992298	0.0205666	1	ENSG00000164649
FAT2	5	complement(151504093..151568944)	30.8704	-0.537154	-1.45111	4.67986e-11	5.57278e-09	2.71394e-06	ENSG00000086570
RIPK4	21	complement(41739369..41767106)	30.8081	-0.262696	-1.19972	0.00171398	0.0326428	1	ENSG00000183421
KRT4	12	complement(52806549..52814551)	30.7438	-1.8583	-3.62579	0	0	0	ENSG00000170477
RARS	5	168486445..168519299	30.6379	0.296967	1.22856	0.000443143	0.0105064	1	ENSG00000113643
ARPC5L	9	124862130..124877733	30.614	0.264616	1.20132	0.00169422	0.0322877	1	ENSG00000136950
HK1	10	69269984..69401882	30.5931	-0.274112	-1.20925	0.000926315	0.0194141	1	ENSG00000156515
OBFC1	10	complement(103882542..103918205)	30.4397	-0.422755	-1.34048	1.91112e-06	8.9235e-05	0.11083	ENSG00000107960
DAB2IP	9	121567057..121785530	30.3812	-0.34374	-1.26904	2.91356e-05	0.00101753	1	ENSG00000136848
FUS	16	31180110..31194871	30.2809	0.680049	1.60219	1.11022e-16	3.2192e-14	6.43841e-12	ENSG00000089280
PLEK2	14	complement(67386983..67412200)	30.2122	1.01501	2.02092	0	0	0	ENSG00000100558
POP7	7	100706053..100707495	30.1423	0.310234	1.23991	0.000917817	0.0192778	1	ENSG00000172336
CKAP5	11	complement(46743048..46846308)	30.1212	-0.288771	-1.2216	0.000442348	0.0105012	1	ENSG00000175216
LOXL4	10	complement(98247690..98268250)	30.1091	-0.533443	-1.44738	2.80237e-10	2.9656e-08	1.62515e-05	ENSG00000138131
CACYBP	1	174999163..175011715	30.0727	0.332638	1.25931	7.06963e-05	0.00217497	1	ENSG00000116161
RAB38	11	complement(88113242..88175467)	30.0682	-0.31759	-1.24625	0.000377834	0.00920259	1	ENSG00000123892
GALNT5	2	157257598..157314211	30.0325	-0.496892	-1.41117	1.908e-09	1.7425e-07	0.000110649	ENSG00000136542
GTF3A	13	27424544..27435823	29.924	0.397486	1.31721	3.19417e-06	0.000143372	0.185236	ENSG00000122034
HES1	3	194136145..194138732	29.8905	-0.531542	-1.44547	2.78801e-05	0.000978283	1	ENSG00000114315
GNL3	3	52681156..52694492	29.8397	0.430484	1.34769	4.06031e-07	2.28164e-05	0.0235466	ENSG00000163938
METAP2	12	95473520..95515839	29.8359	0.290225	1.22283	0.000524917	0.0120368	1	ENSG00000111142
PDLIM4	5	132257671..132273454	29.7859	-0.539885	-1.45386	2.2964e-10	2.46616e-08	1.33173e-05	ENSG00000131435
MARVELD1	10	97713173..97718152	29.702	0.342091	1.26759	5.4459e-05	0.0017365	1	ENSG00000155254
RP11-290L1.3	12	76030494..76031378	29.6587	1.78427	3.44445	9.99201e-16	2.55267e-13	5.79456e-11	ENSG00000257453
TAPBP	6	complement(33299694..33314387)	29.5698	-0.345116	-1.27025	3.45378e-05	0.00117542	1	ENSG00000231925
CLDN4	7	73799542..73832693	29.5043	-0.60683	-1.52291	1.06657e-06	5.36448e-05	0.0618525	ENSG00000189143
SCEL	13	77535674..77645263	29.4338	-1.13087	-2.18991	0	0	0	ENSG00000136155
E2F4	16	67192169..67198918	29.4323	0.352266	1.27656	3.12024e-05	0.001079	1	ENSG00000205250
HAUS4	14	complement(22946228..22957161)	29.4293	-0.702223	-1.62701	5.55112e-16	1.46327e-13	3.2192e-11	ENSG00000092036
SORD2P	15	complement(44825747..44884694)	29.2582	0.284007	1.21757	0.000876336	0.0185559	1	ENSG00000259479
ATL2	2	complement(38294880..38377285)	29.2482	-0.311006	-1.24057	0.000193141	0.00516635	1	ENSG00000119787
ITGAV	2	186590065..186680901	29.2111	0.272473	1.20788	0.000937598	0.0196222	1	ENSG00000138448
ADAM15	1	155050566..155062775	29.0848	-0.315351	-1.24431	0.000138058	0.00385843	1	ENSG00000143537
NAB1	2	190646746..190692766	28.9843	-0.445047	-1.36136	1.01529e-07	6.52033e-06	0.00588785	ENSG00000138386
TNFAIP3	6	137867188..137883312	28.9517	1.08892	2.12714	0	0	0	ENSG00000118503
NIPA2	15	22838641..22868384	28.8742	0.31984	1.24819	0.000159353	0.00437555	1	ENSG00000140157
SF3A3	1	complement(37956975..37990921)	28.7629	0.295346	1.22718	0.000414209	0.00993826	1	ENSG00000183431
CCDC86	11	60842071..60851081	28.6783	0.829498	1.77707	0	0	0	ENSG00000110104
GSTK1	7	143244093..143270854	28.6558	-0.25139	-1.19035	0.00271504	0.0479322	1	ENSG00000197448
SLC16A5	17	75087727..75106162	28.5253	-0.626789	-1.54412	6.04355e-07	3.26329e-05	0.0350477	ENSG00000170190
SAA1	11	18266174..18269977	28.5143	-0.689269	-1.61247	3.75283e-07	2.1221e-05	0.0217634	ENSG00000173432
MSMO1	4	165327623..165343160	28.482	-0.655976	-1.57568	2.5091e-14	5.49087e-12	1.45508e-09	ENSG00000052802
PRC1	15	complement(90966038..90995629)	28.4771	-0.321527	-1.24965	0.000110883	0.00320396	1	ENSG00000198901
GOLGA2	9	complement(128255829..128275995)	28.4467	-0.30206	-1.2329	0.00025773	0.00663099	1	ENSG00000167110
PWP1	12	107685732..107713167	28.3663	0.397497	1.31722	3.6077e-06	0.00015983	0.209218	ENSG00000136045
KIF11	10	92593286..92655395	28.3528	-0.28079	-1.21486	0.000770413	0.0166398	1	ENSG00000138160
GTF3C6	6	110958560..110967890	28.3162	0.399406	1.31896	2.10962e-05	0.000767028	1	ENSG00000155115
SHC1	1	complement(154962298..154974395)	28.3069	-0.262409	-1.19948	0.00174319	0.0330471	1	ENSG00000160691
AKR1A1	1	45550543..45570049	28.2921	-0.411747	-1.3303	1.36874e-06	6.68147e-05	0.0793758	ENSG00000117448
ODC1	2	complement(10439968..10448504)	28.2306	0.930447	1.90587	1.89071e-13	3.5256e-11	1.09646e-08	ENSG00000115758
ARAP1	11	complement(72685069..72793599)	28.1923	-0.441757	-1.35826	7.96116e-08	5.23451e-06	0.00461684	ENSG00000186635
RALGDS	9	complement(133097720..133149334)	28.1901	-0.809427	-1.75251	0	0	0	ENSG00000160271
TOM1L2	17	complement(17843511..17972422)	28.103	-0.72079	-1.64808	0	0	0	ENSG00000175662
TSC22D3	X	complement(107713221..107777342)	28.0946	-1.34487	-2.54007	1.03503e-10	1.1705e-08	6.00235e-06	ENSG00000157514
ABCF2	7	complement(151207837..151227230)	28.0661	0.631923	1.54963	7.01661e-14	1.4178e-11	4.06907e-09	ENSG00000033050
ABCC5	3	complement(183919934..184018015)	28.0177	-0.622312	-1.53934	3.35287e-14	7.1749e-12	1.9444e-09	ENSG00000114770
IDI1	10	complement(1039908..1049170)	27.9118	-0.27116	-1.20678	0.00133504	0.0263877	1	ENSG00000067064
ITGB5	3	complement(124761948..124901418)	27.9063	0.825788	1.7725	0	0	0	ENSG00000082781
PODXL	7	complement(131500262..131558217)	27.8394	-0.612449	-1.52885	1.58096e-13	2.97672e-11	9.16829e-09	ENSG00000128567
DUSP10	1	complement(221701424..221742176)	27.8266	-0.4843	-1.39891	1.6571e-08	1.25946e-06	0.000960984	ENSG00000143507
CEBPZ	2	complement(37201612..37231713)	27.6733	0.301592	1.2325	0.000369942	0.00904074	1	ENSG00000115816
SLC38A1	12	complement(46183063..46270017)	27.6733	0.247165	1.18687	0.0026114	0.0464113	1	ENSG00000111371
MINK1	17	4833388..4898061	27.6644	-0.411228	-1.32982	6.33832e-07	3.40029e-05	0.0367572	ENSG00000141503
SERPINE1	7	101127089..101139266	27.5994	1.53581	2.89951	0	0	0	ENSG00000106366
RRS1	8	66429028..66430733	27.5725	0.956603	1.94074	0	0	0	ENSG00000179041
REPIN1	7	150368189..150374044	27.5582	-0.305629	-1.23596	0.000262208	0.00672532	1	ENSG00000214022
COPS3	17	complement(17246820..17281293)	27.5109	0.303984	1.23455	0.000403362	0.00970841	1	ENSG00000141030
PARP4	13	complement(24420926..24512810)	27.4924	-0.27723	-1.21187	0.000837598	0.0178646	1	ENSG00000102699
RHOV	15	complement(40872214..40874289)	27.4531	-1.67949	-3.20314	0	0	0	ENSG00000104140
WNT10A	2	218880363..218899581	27.451	-0.919159	-1.89101	0	0	0	ENSG00000135925
MTDH	8	97644179..97728770	27.4454	0.47159	1.38664	1.42112e-08	1.09302e-06	0.000824135	ENSG00000147649
SLC52A2	8	144354135..144361272	27.4325	0.258169	1.19596	0.00255874	0.0456224	1	ENSG00000185803
RP13-463N16.6	10	complement(5594991..5596118)	27.4172	1.57635	2.98215	0	0	0	ENSG00000242147
MMP2	16	55389700..55506691	27.3898	0.349864	1.27444	2.93466e-05	0.00102265	1	ENSG00000087245
PROSER2	10	11823339..11872277	27.3458	-0.705969	-1.63124	1.76326e-08	1.33318e-06	0.00102255	ENSG00000148426
SH3BP1	22	37634654..37666932	27.291	-0.473277	-1.38826	1.26124e-08	9.84414e-07	0.00073142	ENSG00000100092
PRKCDBP	11	complement(6318946..6320647)	27.2644	0.353941	1.27805	7.65592e-05	0.00232817	1	ENSG00000170955
SPAG5	17	complement(28577565..28599279)	27.191	-0.491536	-1.40594	3.94122e-09	3.36612e-07	0.000228559	ENSG00000076382
MYH14	19	50188186..50310545	27.1596	-0.851494	-1.80437	0	0	0	ENSG00000105357
CCNG1	5	163437569..163446151	27.0953	-0.326299	-1.25379	0.000131624	0.0037097	1	ENSG00000113328
STAT1	2	complement(190964358..191020960)	27.0674	-0.306364	-1.23659	0.000226054	0.00592645	1	ENSG00000115415
CRIP2	14	105472962..105480170	27.0578	-0.543581	-1.45759	9.4841e-11	1.08268e-08	5.50002e-06	ENSG00000182809
IL1A	2	complement(112773915..112784590)	26.9991	0.660519	1.58065	9.30367e-14	1.81663e-11	5.39538e-09	ENSG00000115008
IMP3	15	complement(75639085..75648706)	26.9577	0.341063	1.26669	8.15909e-05	0.00245671	1	ENSG00000177971
CLU	8	complement(27596917..27615031)	26.9456	-1.24023	-2.36236	0	0	0	ENSG00000120885
HPGD	4	complement(174490177..174523154)	26.9217	-0.789381	-1.72833	0	0	0	ENSG00000164120
SNRPB2	20	16729961..16742563	26.904	0.319114	1.24756	0.000222076	0.00583801	1	ENSG00000125870
SLC29A1	6	44219505..44234151	26.7245	0.387209	1.30786	5.71108e-06	0.000242635	0.331197	ENSG00000112759
CUL1	7	148697914..148801036	26.722	0.264449	1.20118	0.0018364	0.0344761	1	ENSG00000055130
DVL1	1	complement(1335276..1349350)	26.668	0.285636	1.21895	0.000735761	0.0160166	1	ENSG00000107404
EIF3M	11	32583798..32606262	26.6535	0.285929	1.2192	0.000546871	0.0124369	1	ENSG00000149100
IQGAP3	1	complement(156525405..156572604)	26.5746	-0.59463	-1.51009	1.58906e-06	7.57834e-05	0.0921526	ENSG00000183856
COL4A2	13	110305812..110513027	26.5686	0.322416	1.25042	9.20592e-05	0.00272383	1	ENSG00000134871
SLK	10	103967201..104029233	26.5659	-0.250635	-1.18973	0.00237871	0.0429903	1	ENSG00000065613
FMR1	X	147911951..147951125	26.3868	-0.647706	-1.56668	4.44089e-15	1.08208e-12	2.57536e-10	ENSG00000102081
PTK6	20	complement(63528001..63537370)	26.3727	0.450497	1.36651	1.69602e-07	1.03641e-05	0.00983557	ENSG00000101213
SUN1	7	816615..896435	26.3347	-0.410502	-1.32915	5.53079e-07	3.01449e-05	0.0320742	ENSG00000164828
ATAD3A	1	1512151..1534687	26.285	0.556116	1.47031	1.10483e-10	1.24169e-08	6.4071e-06	ENSG00000197785
MAGOH	1	complement(53226892..53238610)	26.2525	0.31672	1.2455	0.000494857	0.0114883	1	ENSG00000162385
GSPT1	16	complement(11868128..11916082)	26.1958	0.423787	1.34144	2.99659e-07	1.73431e-05	0.0173778	ENSG00000103342
ADSS	1	complement(244408494..244452134)	26.1903	-0.30793	-1.23793	0.000278936	0.00708545	1	ENSG00000035687
KIF4A	X	70290090..70420832	26.1344	-0.275647	-1.21054	0.00102344	0.0211441	1	ENSG00000090889
BUB1	2	complement(110637698..110678114)	26.096	-0.401183	-1.32059	1.44471e-06	6.99928e-05	0.0837814	ENSG00000169679
SCAMP2	15	complement(74843730..74873365)	26.0647	-0.28206	-1.21593	0.000747139	0.0161853	1	ENSG00000140497
MSANTD3	9	100427156..100451711	26.0632	0.890102	1.85331	0	0	0	ENSG00000066697
UNG	12	109097574..109110992	26.0337	0.295169	1.22703	0.00065826	0.014598	1	ENSG00000076248
YTHDF2	1	28736621..28769775	26.0265	0.274992	1.20999	0.0011626	0.0235411	1	ENSG00000198492
HSPH1	13	complement(31134974..31162388)	26.016	0.613766	1.53025	1.23568e-13	2.38071e-11	7.16595e-09	ENSG00000120694
PPP1R14C	6	150143076..150250357	25.8563	-0.452517	-1.36843	2.67505e-07	1.56699e-05	0.0155132	ENSG00000198729
SLC50A1	1	155135344..155138857	25.8303	-0.505783	-1.41989	7.53841e-09	6.16597e-07	0.000437167	ENSG00000169241
KLK8	19	complement(50996007..51002711)	25.796	-0.462123	-1.37757	2.12209e-07	1.26479e-05	0.0123064	ENSG00000129455
TXNDC17	17	6640758..6644541	25.7492	0.385485	1.3063	8.27511e-06	0.000337476	0.47989	ENSG00000129235
GLUL	1	complement(182381704..182392206)	25.7207	-0.427958	-1.34533	2.09407e-07	1.25066e-05	0.0121439	ENSG00000135821
PMEPA1	20	complement(57648392..57711536)	25.6952	2.86885	7.30485	0	0	0	ENSG00000124225
ELMO3	16	67199111..67204029	25.6684	-0.338658	-1.26458	9.18555e-05	0.00272335	1	ENSG00000102890
BRMS1	11	complement(66337333..66345125)	25.6246	0.428473	1.34581	8.92982e-07	4.60318e-05	0.0517858	ENSG00000174744
EPB41L1	20	36091504..36232799	25.5865	-0.636701	-1.55477	1.16573e-14	2.68267e-12	6.76033e-10	ENSG00000088367
TOB1	17	complement(50862223..50867978)	25.4938	-0.347197	-1.27209	6.29353e-05	0.00196752	1	ENSG00000141232
NDC1	1	complement(53765460..53838860)	25.3992	0.279002	1.21336	0.000865728	0.0183768	1	ENSG00000058804
PPP1R13L	19	complement(45379634..45406349)	25.3977	-0.282471	-1.21628	0.000740333	0.0160859	1	ENSG00000104881
EIF5B	2	99337353..99401326	25.3396	0.28274	1.2165	0.000628613	0.014048	1	ENSG00000158417
NT5E	6	85449584..85495791	25.3384	0.8429	1.79365	0	0	0	ENSG00000135318
AKAP2	9	110048598..110172512	25.3221	0.735014	1.66441	0	0	0	ENSG00000241978
GLTP	12	complement(109850943..109880488)	25.2946	-0.718267	-1.6452	2.22045e-16	6.22068e-14	1.28768e-11	ENSG00000139433
HRAS	11	complement(532242..537287)	25.2845	0.348085	1.27287	9.59497e-05	0.00282309	1	ENSG00000174775
STEAP1	7	90154375..90164829	25.2573	0.481456	1.39615	1.1828e-07	7.52939e-06	0.00685927	ENSG00000164647
RSL1D1	16	complement(11833850..11851585)	25.1688	0.534743	1.44868	1.55681e-10	1.70344e-08	9.02825e-06	ENSG00000171490
MPHOSPH6	16	complement(82147798..82170226)	25.1623	0.39441	1.3144	7.64905e-06	0.000314822	0.443584	ENSG00000135698
KRT16P6	17	complement(16817983..16822579)	25.1183	-2.01191	-4.03315	0	0	0	ENSG00000226145
PTGR1	9	complement(111562577..111599855)	24.9071	-0.484015	-1.39863	1.37169e-08	1.06063e-06	0.000795471	ENSG00000106853
LRRC61	7	150322639..150338150	24.889	-0.476621	-1.39148	3.89223e-08	2.74262e-06	0.00225718	ENSG00000127399
INPP1	2	190343470..190371665	24.8005	-0.325921	-1.25346	0.000125287	0.00356158	1	ENSG00000151689
ZC3H11A	1	203795654..203854124	24.7921	-0.320828	-1.24905	9.7197e-05	0.002854	1	ENSG00000058673
POLDIP3	22	complement(42583721..42614962)	24.7687	-0.297466	-1.22898	0.000463863	0.0109218	1	ENSG00000100227
SLC27A4	9	128340646..128361470	24.7652	0.311096	1.24065	0.000293492	0.00740975	1	ENSG00000167114
NME1	17	51153536..51162428	24.7542	0.389325	1.30978	5.36171e-06	0.000228798	0.310936	ENSG00000239672
PTPN12	7	77537275..77640071	24.7473	0.475836	1.39072	1.38625e-08	1.06761e-06	0.000803913	ENSG00000127947
XBP1	22	complement(28794555..28800597)	24.7303	0.366566	1.28928	2.09611e-05	0.000764032	1	ENSG00000100219
NCOA7	6	125781161..125932030	24.7022	-0.535745	-1.44969	1.02806e-10	1.16753e-08	5.9619e-06	ENSG00000111912
PRSS8	16	complement(31131433..31135762)	24.6331	-0.705672	-1.6309	2.34549e-08	1.72177e-06	0.00136019	ENSG00000052344
PIR	X	complement(15384799..15493564)	24.5197	-0.64485	-1.56358	2.02616e-13	3.73019e-11	1.17501e-08	ENSG00000087842
BOP1	8	complement(144262102..144291370)	24.5147	0.469466	1.3846	3.8537e-08	2.72209e-06	0.00223483	ENSG00000261236
MCMBP	10	complement(119829404..119892556)	24.4895	0.357102	1.28085	1.89925e-05	0.000697538	1	ENSG00000197771
ATP2C1	3	130850595..131016712	24.4067	0.252778	1.1915	0.00220935	0.0403943	1	ENSG00000017260
SLC39A6	18	complement(36108532..36129385)	24.3934	0.37705	1.29868	9.87173e-06	0.000393729	0.572482	ENSG00000141424
TCOF1	5	150357639..150400308	24.36	0.286637	1.21979	0.000484128	0.0113117	1	ENSG00000070814
ST6GALNAC2	17	complement(76565379..76586956)	24.284	-0.560558	-1.47484	8.4282e-11	9.69778e-09	4.88768e-06	ENSG00000070731
RARG	12	complement(53210567..53232980)	24.2193	-0.620946	-1.53788	1.67977e-13	3.14236e-11	9.74131e-09	ENSG00000172819
NEK2	1	complement(211658657..211675630)	24.2047	-0.633581	-1.55141	2.43028e-13	4.3499e-11	1.40937e-08	ENSG00000117650
GBP6	1	89364058..89386461	24.201	-0.593245	-1.50864	7.55118e-12	1.05266e-09	4.37908e-07	ENSG00000183347
DCUN1D5	11	complement(103062076..103092215)	24.1998	0.390258	1.31063	1.62063e-05	0.000609193	0.939835	ENSG00000137692
BLVRB	19	complement(40447789..40465840)	24.1296	-0.403307	-1.32254	8.15674e-06	0.000333117	0.473025	ENSG00000090013
AIMP2	7	6009245..6023834	24.1276	0.746884	1.67816	3.33067e-16	9.0258e-14	1.93152e-11	ENSG00000106305
ABCE1	4	145097932..145129179	24.1264	0.385528	1.30634	3.84752e-06	0.000169489	0.223126	ENSG00000164163
JAG2	14	complement(105140981..105168824)	23.9211	-0.341067	-1.26669	4.20747e-05	0.00139988	1	ENSG00000184916
ARL4D	17	43398959..43401137	23.8497	-0.380427	-1.30173	2.76288e-05	0.00097106	1	ENSG00000175906
CARD19	9	93096218..93113283	23.6895	-0.558554	-1.47279	1.07029e-10	1.20521e-08	6.20685e-06	ENSG00000165233
MRTO4	1	19251539..19260128	23.6795	0.79913	1.74005	0	0	0	ENSG00000053372
SRD5A1	5	6633343..6674386	23.6641	-0.376314	-1.29802	5.6198e-06	0.000239283	0.325903	ENSG00000145545
LAMTOR4	7	100148907..100155944	23.6486	-0.279301	-1.21361	0.00168034	0.0320652	1	ENSG00000188186
SH3GLB2	9	complement(129007036..129028303)	23.6473	-0.330554	-1.2575	7.00516e-05	0.00215628	1	ENSG00000148341
LTV1	6	143843344..143863812	23.6417	0.918283	1.88986	1.76237e-12	2.80432e-10	1.02203e-07	ENSG00000135521
MPZL2	11	complement(118253403..118264536)	23.5953	-0.560218	-1.47449	3.38545e-11	4.18612e-09	1.96329e-06	ENSG00000149573
PMAIP1	18	59899948..59904306	23.5853	0.353578	1.27773	6.25261e-05	0.00195684	1	ENSG00000141682
ABI1	10	complement(26746593..26861087)	23.5814	-0.314709	-1.24376	0.000199457	0.00532056	1	ENSG00000136754
RBBP8	18	22798261..23026488	23.5486	0.402342	1.32165	1.7651e-06	8.3221e-05	0.102362	ENSG00000101773
DUOXA1	15	complement(45117367..45129938)	23.5313	-0.604029	-1.51996	1.76503e-12	2.80432e-10	1.02358e-07	ENSG00000140254
PDCD5	19	32581068..32587452	23.523	0.356015	1.27989	5.52918e-05	0.00175987	1	ENSG00000105185
RBFOX2	22	complement(35738736..36028425)	23.4784	-0.556071	-1.47026	1.59369e-11	2.062e-09	9.24214e-07	ENSG00000100320
LPCAT1	5	complement(1456480..1523977)	23.4722	0.360518	1.28389	1.54308e-05	0.000583731	0.89486	ENSG00000153395
CENPF	1	214603195..214664588	23.4618	-0.329688	-1.25674	5.94686e-05	0.00187226	1	ENSG00000117724
TSR1	17	complement(2322503..2337507)	23.4543	0.375792	1.29755	7.47998e-06	0.000308082	0.433779	ENSG00000167721
KCTD3	1	215567392..215621807	23.4397	-0.301659	-1.23256	0.000332111	0.00823773	1	ENSG00000136636
RASSF7	11	560404..564021	23.3552	-0.556901	-1.47111	2.40496e-10	2.56376e-08	1.39468e-05	ENSG00000099849
CBR1	21	36069941..36073166	23.3234	-0.342684	-1.26811	8.95273e-05	0.00266444	1	ENSG00000159228
UAP1	1	162561506..162599842	23.2999	0.441839	1.35833	2.76803e-07	1.6133e-05	0.0160523	ENSG00000117143
ABLIM1	10	complement(114431113..114685003)	23.2852	-0.430148	-1.34737	1.82698e-07	1.10595e-05	0.010595	ENSG00000099204
AKIRIN1	1	38991223..39006059	23.2387	0.472525	1.38754	6.42002e-08	4.28932e-06	0.0037231	ENSG00000174574
CLDND1	3	complement(98497912..98523066)	23.1611	-0.260423	-1.19783	0.00190008	0.0355451	1	ENSG00000080822
PRR15	7	29563811..29567295	23.1362	-0.326685	-1.25413	0.000244072	0.00632168	1	ENSG00000176532
DCBLD2	3	complement(98795941..98901689)	23.1357	1.33156	2.51674	0	0	0	ENSG00000057019
TAF9	5	complement(69364743..69370013)	23.1306	0.27101	1.20665	0.00190338	0.0355952	1	ENSG00000273841
WDR43	2	28894643..28948222	23.0908	0.718401	1.64536	0	0	0	ENSG00000163811
JAG1	20	complement(10637684..10674107)	23.0451	0.632696	1.55046	2.56462e-14	5.59125e-12	1.48727e-09	ENSG00000101384
PTDSS1	8	96261715..96336995	23.0337	0.269087	1.20505	0.00126084	0.0252221	1	ENSG00000156471
TTK	6	80003887..80042527	22.9708	-0.429146	-1.34644	3.87468e-07	2.18368e-05	0.02247	ENSG00000112742
CTA-392E5.1	8	85839705..85951083	22.9373	-0.382251	-1.30337	0.000137026	0.00383514	1	ENSG00000253154
EIF2S1	14	67359997..67386516	22.8911	0.274573	1.20964	0.00104866	0.0215804	1	ENSG00000134001
OAS3	12	112938352..112973249	22.8601	-0.329408	-1.2565	6.90399e-05	0.00213306	1	ENSG00000111331
CERS2	1	complement(150960583..150975004)	22.8115	0.355338	1.27929	2.65475e-05	0.000937601	1	ENSG00000143418
RB1CC1	8	complement(52622456..52745843)	22.7703	-0.299345	-1.23059	0.000306742	0.00770402	1	ENSG00000023287
BOD1	5	complement(173607514..173616660)	22.7251	0.36398	1.28697	4.72124e-05	0.00154077	1	ENSG00000145919
DRG1	22	31399523..31528740	22.6609	0.405024	1.32411	5.7181e-06	0.000242755	0.331604	ENSG00000185721
S100A4	1	complement(153543613..153550136)	22.6515	-0.391581	-1.31183	5.19172e-05	0.00167359	1	ENSG00000196154
LINC01468	10	complement(52450874..52470533)	22.6209	0.392124	1.31232	4.03764e-05	0.00134957	1	ENSG00000231131
THAP4	2	complement(241584405..241637449)	22.5649	0.283725	1.21733	0.00100406	0.0207955	1	ENSG00000176946
RXRA	9	134317098..134440585	22.5616	-0.281283	-1.21528	0.000628187	0.0140439	1	ENSG00000186350
GLRX3	10	130136399..130184521	22.549	0.429884	1.34712	3.44448e-07	1.96413e-05	0.0199752	ENSG00000108010
DDX39A	19	complement(14408819..14419383)	22.5219	0.55206	1.46618	1.26162e-10	1.40161e-08	7.31641e-06	ENSG00000123136
BAZ2A	12	complement(56595596..56636816)	22.4886	-0.301598	-1.23251	0.000246492	0.00638149	1	ENSG00000076108
GRK2	11	67266410..67286556	22.4124	-0.290572	-1.22313	0.000485172	0.0113215	1	ENSG00000173020
CBX6	22	complement(38861450..38872314)	22.3778	-0.503405	-1.41756	1.33767e-09	1.25932e-07	7.75739e-05	ENSG00000183741
HGS	17	81683326..81703138	22.2934	0.25988	1.19738	0.00200012	0.0371527	1	ENSG00000185359
EIF1AX	X	complement(20124518..20141844)	22.2816	0.262443	1.19951	0.00194784	0.0363316	1	ENSG00000173674
GCSH	16	complement(81081961..81096403)	22.2504	0.366944	1.28962	4.83026e-05	0.00157227	1	ENSG00000140905
CLPTM1L	5	complement(1317744..1345099)	22.2089	0.347116	1.27202	3.23505e-05	0.00111405	1	ENSG00000049656
TMOD3	15	51829628..51947295	22.1447	-0.435404	-1.35229	1.27566e-07	8.04987e-06	0.00739783	ENSG00000138594
IER5	1	181088712..181092899	22.117	-0.318684	-1.24719	0.000174417	0.00474206	1	ENSG00000162783
PORCN	X	48508962..48520814	22.076	1.0962	2.13791	0	0	0	ENSG00000102312
NCBP1	9	97633626..97673748	22.0441	0.307131	1.23725	0.000255896	0.00658967	1	ENSG00000136937
ZNF593	1	26169871..26170873	22.0383	0.685663	1.60844	8.08622e-11	9.36e-09	4.68936e-06	ENSG00000142684
PSME3	17	42824385..42843758	22.0023	0.372959	1.29501	9.80997e-06	0.000392074	0.568899	ENSG00000131467
DNAJC5	20	63895182..63936031	21.9621	0.276048	1.21087	0.00103395	0.0213081	1	ENSG00000101152
MRPL36	5	complement(1798386..1801366)	21.9385	0.388458	1.30899	3.38106e-05	0.0011561	1	ENSG00000171421
TMEM126A	11	85647967..85656547	21.919	0.311879	1.24132	0.00151434	0.0294401	1	ENSG00000171202
TRMT10C	3	101561862..101566446	21.916	0.488533	1.40302	7.62031e-08	5.0275e-06	0.00441917	ENSG00000174173
C10orf54	10	complement(71747559..71773498)	21.8617	-1.06081	-2.0861	0	0	0	ENSG00000107738
SRRT	7	100875111..100888664	21.8544	0.563696	1.47805	3.60638e-11	4.38451e-09	2.09141e-06	ENSG00000087087
TSN	2	121737103..121767853	21.8389	0.330281	1.25726	0.000100679	0.00294432	1	ENSG00000211460
TGFA	2	complement(70447280..70554193)	21.8291	0.603813	1.51973	1.14153e-12	1.90907e-10	6.61997e-08	ENSG00000163235
KPNA3	13	complement(49699307..49792921)	21.8251	0.365869	1.28866	1.64522e-05	0.000615945	0.954098	ENSG00000102753
SCARA3	8	27633868..27676776	21.815	-0.755164	-1.68782	0	0	0	ENSG00000168077
PES1	22	complement(30576625..30607083)	21.7887	0.488409	1.4029	9.37068e-09	7.50586e-07	0.000543424	ENSG00000100029
TNFRSF10B	8	complement(23020133..23069179)	21.781	0.353193	1.27738	2.82129e-05	0.000988592	1	ENSG00000120889
PDCD4	10	110871795..110900006	21.7253	-0.833773	-1.78234	0	0	0	ENSG00000150593
FSTL3	19	676365..683399	21.7061	0.507403	1.42149	5.89702e-09	4.91351e-07	0.00034198	ENSG00000070404
UPP1	7	48088628..48108733	21.6604	0.74154	1.67196	0	0	0	ENSG00000183696
NUFIP2	17	complement(29255836..29294118)	21.6602	-0.319249	-1.24768	0.000105988	0.00308246	1	ENSG00000108256
EPS8L2	11	694438..727727	21.6357	-0.491744	-1.40614	4.96842e-09	4.17578e-07	0.000288129	ENSG00000177106
COPRS	17	complement(31851864..31859337)	21.6266	0.528661	1.44259	2.0628e-08	1.53366e-06	0.00119626	ENSG00000172301
DGCR2	22	complement(19036282..19122454)	21.5823	-0.253924	-1.19245	0.00245971	0.0442856	1	ENSG00000070413
RPL7L1	6	42879618..42889925	21.5822	0.336188	1.26242	5.24652e-05	0.00168563	1	ENSG00000146223
NCOA3	20	47501902..47656877	21.5802	-0.41528	-1.33356	5.51216e-07	3.00716e-05	0.0319661	ENSG00000124151
DNMT1	19	complement(10133345..10231286)	21.5359	0.251613	1.19054	0.00230847	0.0418877	1	ENSG00000130816
MCFD2	2	complement(46901870..46941855)	21.531	0.500523	1.41473	2.63467e-09	2.33981e-07	0.00015279	ENSG00000180398
U2SURP	3	142964497..143060546	21.5158	0.264003	1.20081	0.00134676	0.0265561	1	ENSG00000163714
SNAI2	8	complement(48917690..48921740)	21.4709	0.639524	1.55781	1.14231e-12	1.90907e-10	6.62448e-08	ENSG00000019549
FGFR3	4	1793307..1808872	21.3678	-1.70983	-3.27123	0	0	0	ENSG00000068078
PNP	14	20468954..20477094	21.318	0.328258	1.2555	0.000118617	0.00339696	1	ENSG00000198805
PITX1	5	complement(135027735..135034813)	21.2303	-0.518037	-1.43201	1.92538e-09	1.75015e-07	0.000111657	ENSG00000069011
EFNB2	13	complement(106489731..106535114)	21.2139	1.54104	2.91003	0	0	0	ENSG00000125266
TP53TG1	7	complement(87325225..87345515)	21.1908	-0.757716	-1.69081	4.20775e-14	8.77754e-12	2.44016e-09	ENSG00000182165
CXCL1	4	73869393..73871242	21.059	0.913074	1.88305	1.23848e-11	1.66219e-09	7.18217e-07	ENSG00000163739
CDK5RAP3	17	47967810..47981774	20.9419	-0.310062	-1.23976	0.00021426	0.00565818	1	ENSG00000108465
FAM136A	2	complement(70295975..70302090)	20.905	0.449151	1.36524	2.63274e-07	1.54532e-05	0.0152678	ENSG00000035141
AC090094.1	8	complement(61503359..61689688)	20.7695	-0.3385	-1.26444	0.000145759	0.00405025	1	ENSG00000283485
CIAPIN1	16	complement(57428169..57447528)	20.6801	0.310942	1.24052	0.000310908	0.00778841	1	ENSG00000005194
GNAI2	3	50226292..50259355	20.6723	-0.265799	-1.2023	0.0013848	0.0271952	1	ENSG00000114353
EMP2	16	complement(10528422..10580698)	20.6316	-0.739216	-1.66927	0	0	0	ENSG00000213853
MUC4	3	complement(195746765..195812277)	20.6172	-0.567427	-1.48188	3.89973e-06	0.000171458	0.226153	ENSG00000145113
NAT10	11	34105602..34147670	20.5998	0.400874	1.32031	2.13697e-06	9.89834e-05	0.123927	ENSG00000135372
LETMD1	12	51047962..51060424	20.5711	-0.283815	-1.21741	0.000834234	0.0178083	1	ENSG00000050426
FOSL2	2	28392448..28417312	20.5149	-0.352267	-1.27656	2.39723e-05	0.000858678	1	ENSG00000075426
SRPK1	6	complement(35832966..35921342)	20.5132	0.294301	1.22629	0.000432626	0.0103074	1	ENSG00000096063
PIEZO1	16	complement(88715343..88785211)	20.483	0.265432	1.202	0.00128987	0.0256611	1	ENSG00000103335
TMEM126B	11	85628573..85636539	20.4797	0.325897	1.25344	0.000241024	0.0062595	1	ENSG00000171204
FABP5	8	81280363..81284777	20.4651	0.382477	1.30358	2.22041e-05	0.000803282	1	ENSG00000164687
VOPP1	7	complement(55436056..55572988)	20.4579	0.350031	1.27459	3.39297e-05	0.00115949	1	ENSG00000154978
MYEOV	11	69294138..69367726	20.4454	0.437238	1.35401	3.89509e-07	2.19305e-05	0.0225884	ENSG00000172927
RPE	2	210002565..210022259	20.3913	0.354709	1.27873	4.0223e-05	0.00134544	1	ENSG00000197713
NIFK	2	complement(121726945..121736923)	20.3835	0.695243	1.61916	6.42748e-08	4.28932e-06	0.00372742	ENSG00000155438
TIMM17A	1	201955491..201970661	20.38	0.291134	1.2236	0.000738158	0.0160567	1	ENSG00000134375
NBR1	17	43170481..43211689	20.3308	-0.395347	-1.31526	1.93226e-06	9.0077e-05	0.112056	ENSG00000188554
ANKRD10	13	complement(110878540..110915069)	20.2944	-0.433903	-1.35088	3.41225e-07	1.95151e-05	0.0197883	ENSG00000088448
HMGCR	5	75336329..75362104	20.2572	-0.376108	-1.29784	7.30871e-06	0.0003021	0.423847	ENSG00000113161
BTG2	1	203305491..203309602	20.2285	-0.787416	-1.72598	7.39327e-10	7.3041e-08	4.28751e-05	ENSG00000159388
SUN2	22	complement(38734725..38794143)	20.1522	-0.316549	-1.24535	0.00015515	0.00428044	1	ENSG00000100242
TGM1	14	complement(24249114..24264432)	20.1269	-1.40786	-2.65344	0	0	0	ENSG00000092295
IFITM2	11	307631..315272	20.1174	-0.301043	-1.23203	0.00115727	0.0234658	1	ENSG00000185201
CD82	11	44564427..44620363	20.0812	-0.451607	-1.36756	1.37621e-07	8.6187e-06	0.00798091	ENSG00000085117
RP11-132A1.4	7	101308346..101310985	19.9806	0.9069	1.87501	1.19169e-08	9.35164e-07	0.000691086	ENSG00000232445
MBOAT1	6	complement(20102145..20212399)	19.9664	-0.479845	-1.39459	1.73488e-07	1.05682e-05	0.0100609	ENSG00000172197
MYBBP1A	17	complement(4538897..4555631)	19.9627	0.328947	1.2561	8.97232e-05	0.00266695	1	ENSG00000132382
RAPGEFL1	17	40177010..40195656	19.9046	-0.828098	-1.77534	0	0	0	ENSG00000108352
CCDC25	8	complement(27733311..27772653)	19.8778	-0.287548	-1.22056	0.000725419	0.0158231	1	ENSG00000147419
TCAF1	7	complement(143851375..143902198)	19.8772	-0.407076	-1.326	1.22938e-06	6.09874e-05	0.0712943	ENSG00000198420
EXOSC2	9	130693721..130704894	19.8211	0.51875	1.43271	1.55802e-09	1.46202e-07	9.03526e-05	ENSG00000130713
SENP3	17	7561875..7571969	19.798	0.306099	1.23636	0.000384619	0.00932866	1	ENSG00000161956
SCNN1A	12	complement(6346843..6377730)	19.7427	-0.673697	-1.59516	1.66533e-15	4.12718e-13	9.65761e-11	ENSG00000111319
TRIM16L	17	18697998..18736118	19.7264	-0.422886	-1.34061	7.4038e-07	3.91039e-05	0.0429361	ENSG00000108448
GORASP2	2	170928464..170967129	19.7127	0.254109	1.1926	0.00262205	0.0465611	1	ENSG00000115806
DDX24	14	complement(94048291..94081245)	19.7061	0.267606	1.20381	0.00126935	0.0253399	1	ENSG00000089737
FN1	2	complement(215360440..215436172)	19.6823	1.28301	2.43345	0	0	0	ENSG00000115414
CDK2AP2	11	complement(67506497..67508649)	19.6637	-0.316326	-1.24516	0.000454109	0.0107258	1	ENSG00000167797
EDIL3	5	complement(83940554..84384793)	19.6587	-0.359181	-1.2827	1.9948e-05	0.000730779	1	ENSG00000164176
C17orf89	17	81239239..81241281	19.6249	0.602073	1.5179	6.25992e-06	0.000263826	0.363025	ENSG00000224877
THEM6	8	142727203..142736927	19.624	-0.542867	-1.45686	5.98494e-10	5.97382e-08	3.47079e-05	ENSG00000130193
WDR77	1	complement(111439890..111449376)	19.6227	0.531754	1.44569	1.93921e-09	1.75716e-07	0.000112458	ENSG00000116455
ATP2B4	1	203626561..203744081	19.4815	-0.600971	-1.51674	4.46643e-13	7.87286e-11	2.59017e-08	ENSG00000058668
IGSF3	1	complement(116574399..116667755)	19.4787	-0.579177	-1.494	4.51417e-12	6.56104e-10	2.61786e-07	ENSG00000143061
ANKRD10-IT1	13	complement(110894639..110899172)	19.4098	-0.58937	-1.50459	2.56394e-05	0.000909408	1	ENSG00000229152
MMP7	11	complement(102520508..102530753)	19.4087	-0.296741	-1.22837	0.000865494	0.0183768	1	ENSG00000137673
HOMER3	19	complement(18929201..18941261)	19.4019	0.322149	1.25019	0.000204008	0.00541704	1	ENSG00000051128
MTHFD2	2	74198562..74217565	19.391	0.407423	1.32631	1.7022e-06	8.0583e-05	0.0987142	ENSG00000065911
DCAKD	17	complement(45023340..45061109)	19.389	-0.72849	-1.6569	1.20372e-08	9.43324e-07	0.00069806	ENSG00000172992
UTP18	17	51260528..51297936	19.383	0.615538	1.53213	5.20695e-12	7.51147e-10	3.01961e-07	ENSG00000011260
BCL2L2	14	23298790..23311759	19.3632	-0.296491	-1.22815	0.000521231	0.0119712	1	ENSG00000129473
FAM50A	X	154444126..154450654	19.3621	0.340764	1.26643	0.000122412	0.00348671	1	ENSG00000071859
LRP1	12	57128493..57213351	19.3298	-0.509519	-1.42358	4.52722e-10	4.62223e-08	2.62543e-05	ENSG00000123384
MTRNR2L1	17	22523111..22524663	19.3163	-0.595131	-1.51061	6.25218e-06	0.000263692	0.362576	ENSG00000256618
ARL4C	2	complement(234493041..234497053)	19.2901	0.404057	1.32322	2.6711e-06	0.00012197	0.154903	ENSG00000188042
XPO6	16	complement(28097979..28211920)	19.2604	0.314859	1.24389	0.000167917	0.00457605	1	ENSG00000169180
LTB4R	14	24311450..24318036	19.2497	-0.793189	-1.7329	0	0	0	ENSG00000213903
OLMALINC	10	100373615..100383368	19.2267	-0.949787	-1.93159	1.50223e-11	1.97098e-09	8.71174e-07	ENSG00000235823
PBDC1	X	76172936..76178204	19.2262	0.466438	1.38169	0.000520526	0.0119692	1	ENSG00000102390
TSPAN13	7	16753535..16784536	19.2172	-0.287735	-1.22072	0.00130297	0.0258507	1	ENSG00000106537
DDX42	17	63773603..63819317	19.2149	0.290256	1.22286	0.000489675	0.0114091	1	ENSG00000198231
NEK7	1	198156963..198322420	19.1433	-0.493966	-1.40831	5.3957e-09	4.52178e-07	0.000312907	ENSG00000151414
ZFR	5	complement(32354350..32444761)	19.0625	0.382476	1.30358	5.16387e-06	0.000221169	0.299463	ENSG00000056097
SEPHS1	10	complement(13317424..13348298)	19.0557	0.284251	1.21778	0.000956138	0.0199383	1	ENSG00000086475
MXD1	2	69897688..69942945	19.0415	-0.956865	-1.94109	0	0	0	ENSG00000059728
C9orf78	9	complement(129827290..129835863)	19.0097	0.339531	1.26534	6.36083e-05	0.00198641	1	ENSG00000136819
CAT	11	34438925..34472062	18.9456	-0.631841	-1.54954	5.30131e-13	9.31618e-11	3.07434e-08	ENSG00000121691
ULBP2	6	149942000..149949235	18.8831	-0.46114	-1.37663	1.49855e-06	7.22992e-05	0.0869037	ENSG00000131015
TMEM132A	11	60924463..60937159	18.8662	0.413371	1.33179	8.01166e-07	4.18193e-05	0.0464612	ENSG00000006118
NUF2	1	163266576..163355764	18.8388	-0.332597	-1.25928	0.000127351	0.00361496	1	ENSG00000143228
TEX261	2	complement(70985938..70994945)	18.788	0.470897	1.38597	4.44529e-08	3.09473e-06	0.00257791	ENSG00000144043
KLHL12	1	complement(202891100..202928636)	18.7321	-0.384828	-1.3057	8.93712e-06	0.000361676	0.518281	ENSG00000117153
GTPBP4	10	988019..1019936	18.6876	0.438498	1.35519	1.89931e-07	1.14496e-05	0.0110145	ENSG00000107937
KRT6C	12	complement(52468516..52473785)	18.6646	-0.794277	-1.73421	5.55878e-10	5.59662e-08	3.22365e-05	ENSG00000170465
VSNL1	2	17539126..17657018	18.6607	-0.342856	-1.26826	6.92757e-05	0.00213683	1	ENSG00000163032
ZMYND19	9	complement(137582079..137590490)	18.66	0.439335	1.35598	1.06207e-06	5.34647e-05	0.0615914	ENSG00000165724
AGPAT5	8	6708357..6759666	18.6549	0.450669	1.36667	1.39013e-07	8.67773e-06	0.00806161	ENSG00000155189
ATP6V0B	1	43974487..43978295	18.6285	0.352085	1.2764	5.06213e-05	0.00163727	1	ENSG00000117410
ZMPSTE24	1	40258107..40294184	18.608	0.668158	1.58904	1.42625e-07	8.88409e-06	0.00827109	ENSG00000084073
YPEL5	2	30146941..30160533	18.5869	-0.350709	-1.27519	5.3775e-05	0.00172129	1	ENSG00000119801
ELK3	12	96194382..96269835	18.5672	0.50416	1.4183	4.08442e-09	3.47307e-07	0.000236863	ENSG00000111145
DDX18	2	117814650..117832379	18.562	0.46642	1.38168	2.46871e-08	1.80537e-06	0.00143165	ENSG00000088205
YTHDF1	20	complement(63195429..63216234)	18.5606	0.341158	1.26677	9.31164e-05	0.00275089	1	ENSG00000149658
SHISA5	3	complement(48467798..48504826)	18.5513	-0.290877	-1.22338	0.000634606	0.0141492	1	ENSG00000164054
PPP2R5A	1	212285537..212361863	18.5394	-0.584457	-1.49947	1.59649e-11	2.062e-09	9.25836e-07	ENSG00000066027
JUND	19	complement(18279760..18281622)	18.5317	-0.30839	-1.23833	0.000748792	0.0162151	1	ENSG00000130522
HUWE1	X	complement(53532096..53686729)	18.5025	-0.277089	-1.21175	0.000714037	0.0156118	1	ENSG00000086758
PLEKHF2	8	95133804..95156684	18.5021	-0.393075	-1.31319	7.06011e-06	0.000293288	0.40943	ENSG00000175895
RETSAT	2	complement(85342088..85354620)	18.4793	-0.404255	-1.32341	2.66499e-06	0.000121788	0.154548	ENSG00000042445
MTRNR2L10	X	complement(55181391..55182920)	18.4605	-0.808864	-1.75183	1.27675e-09	1.20786e-07	7.40416e-05	ENSG00000256045
RRP9	3	complement(51933430..51941941)	18.4531	0.874469	1.83333	0	0	0	ENSG00000114767
PDLIM7	5	complement(177483394..177497606)	18.4073	0.672582	1.59392	7.21645e-15	1.71515e-12	4.18496e-10	ENSG00000196923
PTPRK	6	complement(127968779..128520674)	18.3032	0.538969	1.45293	1.02877e-10	1.16753e-08	5.96606e-06	ENSG00000152894
NOP2	12	complement(6556863..6568691)	18.2679	0.592441	1.5078	5.53468e-12	7.86685e-10	3.20967e-07	ENSG00000111641
ATAD1	10	complement(87751512..87841343)	18.2446	-0.343155	-1.26853	5.35795e-05	0.00171668	1	ENSG00000138138
ADAMTSL4	1	150549369..150560937	18.2317	-1.29688	-2.45697	0	0	0	ENSG00000143382
HLA-H	6	29887752..29890482	18.22	-0.427117	-1.34454	0.0016093	0.0309644	1	ENSG00000206341
NABP2	12	56222015..56229854	18.1982	0.446632	1.36286	9.00675e-07	4.63049e-05	0.0522319	ENSG00000139579
FAM210B	20	56358915..56368663	18.07	0.959104	1.9441	0	0	0	ENSG00000124098
KCTD9	8	complement(25427847..25458476)	18.063	-0.275366	-1.2103	0.00128068	0.0255041	1	ENSG00000104756
PUM3	9	complement(2720469..2844241)	18.0385	0.700429	1.62499	7.99361e-15	1.8921e-12	4.63565e-10	ENSG00000080608
UPK3B	7	76510428..76516521	18.0234	-1.17799	-2.26261	0	0	0	ENSG00000243566
DOLK	9	complement(128945530..128947619)	18.0056	0.396352	1.31618	1.46172e-05	0.000555856	0.84768	ENSG00000175283
PITPNA	17	complement(1517718..1562816)	17.9941	0.27997	1.21417	0.00103319	0.0212999	1	ENSG00000174238
ISCU	12	108562582..108569384	17.9899	-0.280607	-1.21471	0.00102916	0.0212319	1	ENSG00000136003
RAB5B	12	55973913..55996683	17.9339	-0.567091	-1.48153	1.76176e-11	2.25536e-09	1.02168e-06	ENSG00000111540
ERMP1	9	complement(5765076..5833117)	17.8904	-0.424544	-1.34215	4.5706e-07	2.54864e-05	0.0265058	ENSG00000099219
TRA2B	3	complement(185915906..185938136)	17.8861	0.2513	1.19028	0.00233901	0.0423755	1	ENSG00000136527
RALBP1	18	9475009..9538116	17.8743	-0.294946	-1.22684	0.000523027	0.0119982	1	ENSG00000017797
CCDC47	17	complement(63745250..63776351)	17.8552	0.271702	1.20723	0.00150119	0.0292236	1	ENSG00000108588
CNTN1	12	40692442..41072418	17.8379	-0.690349	-1.61367	2.22045e-16	6.22068e-14	1.28768e-11	ENSG00000018236
BRIX1	5	34915376..34925996	17.7614	0.445548	1.36183	1.86093e-07	1.12416e-05	0.0107919	ENSG00000113460
MRPL20	1	complement(1401908..1407313)	17.7371	0.49294	1.40731	3.38761e-08	2.41048e-06	0.00196454	ENSG00000242485
CDA	1	20588948..20618908	17.7313	0.5946	1.51005	1.26903e-08	9.86509e-07	0.000735936	ENSG00000158825
MKRN1	7	complement(140453040..140479569)	17.6996	-0.255397	-1.19366	0.00246741	0.0443691	1	ENSG00000133606
MAT2B	5	163503114..163519336	17.6852	-0.28179	-1.2157	0.000904427	0.0190522	1	ENSG00000038274
TNPO1	5	72816312..72916733	17.6769	0.27219	1.20764	0.000979914	0.0203609	1	ENSG00000083312
KCNK5	6	complement(39188973..39229450)	17.6286	-0.816165	-1.76072	1.33452e-10	1.47976e-08	7.73917e-06	ENSG00000164626
IFRD2	3	complement(50287732..50292918)	17.6203	0.478338	1.39314	4.16118e-08	2.91092e-06	0.00241315	ENSG00000214706
BCCIP	10	125823546..125853695	17.6123	0.446737	1.36295	2.08816e-07	1.24971e-05	0.0121097	ENSG00000107949
ITGB6	2	complement(160099666..160271888)	17.5949	0.317511	1.24618	0.000165993	0.00453639	1	ENSG00000115221
STARD10	11	complement(72754729..72794168)	17.5836	-0.299632	-1.23083	0.000538065	0.0122897	1	ENSG00000214530
TMEM87B	2	112055223..112119318	17.55	0.291579	1.22398	0.000606159	0.0135986	1	ENSG00000153214
MATN2	8	97868840..98036716	17.5458	-0.878016	-1.83785	0	0	0	ENSG00000132561
NCS1	9	130172578..130237304	17.525	0.338713	1.26463	6.86738e-05	0.00212515	1	ENSG00000107130
NOP16	5	complement(176383938..176388975)	17.4715	0.442611	1.35906	6.67001e-07	3.55848e-05	0.0386807	ENSG00000048162
PBX2	6	complement(32184741..32190186)	17.4384	-0.354565	-1.2786	3.65188e-05	0.00123848	1	ENSG00000204304
KIAA0040	1	complement(175156987..175192999)	17.4067	-0.280983	-1.21502	0.000988333	0.0205138	1	ENSG00000235750
DEPDC1	1	complement(68474152..68497221)	17.3925	-0.511019	-1.42506	1.65933e-09	1.53718e-07	9.62277e-05	ENSG00000024526
EVPL	17	complement(76004502..76027452)	17.375	-0.56578	-1.48019	1.6227e-11	2.09119e-09	9.41037e-07	ENSG00000167880
SLC25A13	7	complement(96120220..96322147)	17.3622	0.41199	1.33052	2.27777e-06	0.000104752	0.132092	ENSG00000004864
TINF2	14	complement(24239643..24242674)	17.319	-0.401253	-1.32065	6.65667e-06	0.000278725	0.386034	ENSG00000092330
PJA2	5	complement(109334709..109409994)	17.3056	-0.304113	-1.23466	0.000345767	0.0085254	1	ENSG00000198961
CTPS1	1	40979335..41012565	17.3014	0.678574	1.60056	2.33147e-15	5.75347e-13	1.35207e-10	ENSG00000171793
RABGAP1	9	122940833..123104866	17.2529	-0.349993	-1.27455	2.59256e-05	0.000918997	1	ENSG00000011454
SSSCA1	11	65570430..65573942	17.2456	0.440522	1.3571	1.8835e-06	8.82805e-05	0.109228	ENSG00000173465
UNC5B	10	71212570..71302864	17.2237	-0.391209	-1.31149	3.29288e-06	0.000147233	0.190961	ENSG00000107731
PPP1R8	1	27830778..27851676	17.1695	0.412947	1.3314	3.6805e-06	0.000162683	0.21344	ENSG00000117751
WDFY1	2	complement(223855716..223945387)	17.1625	-0.303078	-1.23377	0.00035103	0.00864046	1	ENSG00000085449
HMG20A	15	77420412..77485607	17.1609	-0.354833	-1.27884	2.91987e-05	0.00101821	1	ENSG00000140382
CH17-360D5.2	10	complement(47908064..47991850)	17.1601	0.327797	1.2551	0.000273402	0.00695705	1	ENSG00000276850
NFE2L3	7	26152240..26187125	17.1398	0.36075	1.28409	3.36354e-05	0.00115147	1	ENSG00000050344
FOXO3	6	108559835..108684774	17.1389	-0.264405	-1.20114	0.00156085	0.0302025	1	ENSG00000118689
CBX5	12	complement(54230940..54280133)	17.1194	-0.31084	-1.24043	0.000155915	0.00429949	1	ENSG00000094916
NRARP	9	complement(137300482..137302251)	17.0358	-0.476328	-1.3912	3.7581e-07	2.1221e-05	0.021794	ENSG00000198435
GNPNAT1	14	complement(52775194..52791668)	16.9756	0.377856	1.29941	1.32383e-05	0.000509094	0.767713	ENSG00000100522
TMEM159	16	21158377..21180616	16.9412	-0.428541	-1.34587	1.84364e-06	8.67827e-05	0.106916	ENSG00000011638
SRPX2	X	100644218..100671299	16.9379	-0.356117	-1.27998	8.02311e-05	0.00242079	1	ENSG00000102359
SLC38A5	X	complement(48458537..48470256)	16.9286	0.683039	1.60552	6.10623e-15	1.46327e-12	3.54112e-10	ENSG00000017483
SRSF4	1	complement(29147743..29181987)	16.9078	-0.267118	-1.2034	0.00133322	0.0263696	1	ENSG00000116350
NCLN	19	3185563..3209575	16.8947	0.428185	1.34554	7.75608e-07	4.06315e-05	0.044979	ENSG00000125912
PAK1IP1	6	10694695..10709782	16.8901	0.779478	1.71651	4.44089e-16	1.1868e-13	2.57536e-11	ENSG00000111845
RRP7A	22	complement(42509968..42519802)	16.8873	0.258535	1.19626	0.00276995	0.0487462	1	ENSG00000189306
NAXD	13	110615460..110639993	16.8828	-0.299689	-1.23088	0.000718375	0.0156911	1	ENSG00000213995
LAMB2	3	complement(49121114..49133118)	16.8466	-0.686614	-1.6095	4.44089e-16	1.1868e-13	2.57536e-11	ENSG00000172037
WBP2	17	complement(75845699..75856507)	16.8302	-0.393107	-1.31322	3.84911e-06	0.000169489	0.223217	ENSG00000132471
AP2A1	19	49766968..49807113	16.8206	-0.305477	-1.23583	0.000268177	0.00685418	1	ENSG00000196961
ALDOC	17	complement(28573115..28577264)	16.8113	-1.58345	-2.99686	2.22045e-16	6.22068e-14	1.28768e-11	ENSG00000109107
SNX33	15	75647906..75662301	16.8056	-0.62505	-1.54226	9.76996e-14	1.90127e-11	5.6658e-09	ENSG00000173548
MRM2	7	complement(2234231..2242198)	16.7959	0.399396	1.31896	7.69913e-06	0.000316658	0.446488	ENSG00000122687
PTPRS_1	19	complement(5158495..5340803)	16.7862	-0.487264	-1.40178	5.58e-09	4.66949e-07	0.000323595	ENSG00000105426
UTP4	16	69131291..69231130	16.7861	0.558755	1.473	5.9703e-11	7.02292e-09	3.4623e-06	ENSG00000141076
IPO4	14	complement(24180219..24188964)	16.7856	0.468789	1.38395	4.64946e-08	3.21372e-06	0.00269631	ENSG00000196497
KEAP1	19	complement(10486120..10503741)	16.7773	-0.353049	-1.27726	4.83404e-05	0.00157227	1	ENSG00000079999
FAM162A	3	122384176..122412334	16.7614	-0.399456	-1.31901	4.35826e-06	0.000189464	0.252744	ENSG00000114023
SEMA7A	15	complement(74409289..74434467)	16.7423	1.01659	2.02313	1.44329e-15	3.62335e-13	8.36993e-11	ENSG00000138623
CYR61	1	85580761..85583962	16.7082	0.890192	1.85342	0	0	0	ENSG00000142871
MTHFD1L	6	150865549..151101887	16.7043	0.374915	1.29676	1.18848e-05	0.000462565	0.689223	ENSG00000120254
RP11-745O10.4	12	complement(66123917..66169985)	16.7019	0.523841	1.43778	5.73464e-07	3.11097e-05	0.0332563	ENSG00000228144
PFDN4	20	54207847..54228052	16.6899	0.332488	1.25918	0.000322695	0.00803854	1	ENSG00000101132
CYTH3	7	complement(6161776..6272644)	16.689	-0.317305	-1.246	0.000180164	0.00487316	1	ENSG00000008256
PGAM5	12	132710819..132722734	16.6571	0.577813	1.49258	3.9511e-11	4.76366e-09	2.29132e-06	ENSG00000247077
PAQR7	1	complement(25861210..25871253)	16.6565	-0.592695	-1.50806	2.07185e-11	2.62912e-09	1.20151e-06	ENSG00000182749
RIN2	20	19886521..20002457	16.6463	-0.394183	-1.3142	3.96738e-06	0.0001743	0.230076	ENSG00000132669
NOL11	17	67717833..67744531	16.6004	0.494684	1.40901	9.64241e-09	7.71287e-07	0.000559183	ENSG00000130935
LYPD1	2	complement(132644853..132671579)	16.5638	0.509881	1.42393	2.32303e-08	1.70744e-06	0.00134717	ENSG00000150551
CAMLG	5	134738501..134752160	16.5456	-0.334592	-1.26102	0.000236506	0.00615557	1	ENSG00000164615
TMEM63B	6	44126914..44155519	16.4858	-0.44701	-1.36321	2.19941e-07	1.30551e-05	0.0127548	ENSG00000137216
UBE2N	12	complement(93405673..93442262)	16.4263	0.29035	1.22294	0.000598358	0.0134653	1	ENSG00000177889
PRRG4	11	32829943..32858123	16.3632	-0.65801	-1.5779	1.4988e-14	3.40857e-12	8.69185e-10	ENSG00000135378
SLC25A23	19	complement(6436079..6465203)	16.3462	-0.44125	-1.35778	2.72084e-07	1.58899e-05	0.0157787	ENSG00000125648
FAM72C	1	complement(143955364..143971965)	16.3167	-0.69556	-1.61951	9.23391e-08	5.96982e-06	0.00535493	ENSG00000263513
GPS2	17	complement(7311324..7315564)	16.3112	0.396796	1.31658	7.94863e-06	0.000325995	0.460957	ENSG00000132522
WSB1	17	27294076..27315926	16.2968	-0.410801	-1.32942	8.88301e-07	4.58313e-05	0.0515144	ENSG00000109046
DEF6	6	35297852..35321771	16.2581	-0.335288	-1.26163	0.000192428	0.00514965	1	ENSG00000023892
CCDC58	3	complement(122359591..122383231)	16.2491	0.38075	1.30202	5.70664e-05	0.00180742	1	ENSG00000160124
SPON1	11	13962689..14267884	16.2249	0.426365	1.34384	6.64182e-07	3.54671e-05	0.0385172	ENSG00000262655
RASA4	7	complement(102573807..102616757)	16.2128	-0.66898	-1.58995	7.84189e-08	5.16194e-06	0.00454767	ENSG00000105808
PVR	19	44643798..44663583	16.2074	0.461583	1.37705	1.61308e-07	9.92003e-06	0.00935459	ENSG00000073008
MIDN	19	1248553..1259140	16.1759	-0.299742	-1.23092	0.000489908	0.0114099	1	ENSG00000167470
TWISTNB	7	complement(19695462..19709087)	16.1589	0.479083	1.39386	4.08441e-08	2.86759e-06	0.00236863	ENSG00000105849
MKNK2	19	complement(2037465..2051244)	16.1555	-0.332764	-1.25942	9.62336e-05	0.00283001	1	ENSG00000099875
NCF2	1	complement(183555563..183590876)	16.1456	-0.317023	-1.24576	0.000355066	0.00872601	1	ENSG00000116701
PPRC1	10	102132994..102150331	16.1427	0.595366	1.51086	2.96618e-12	4.50301e-10	1.72015e-07	ENSG00000148840
HMOX2	16	4474690..4510347	16.1392	0.372262	1.29438	2.03331e-05	0.00074348	1	ENSG00000103415
SMN1	5	70925030..70953942	16.1281	0.455236	1.37101	0.00037506	0.009142	1	ENSG00000172062
TOR1A	9	complement(129812944..129824134)	16.0893	0.437619	1.35437	5.91866e-07	3.20781e-05	0.0343235	ENSG00000136827
CENPA	2	26764289..26801067	16.0739	-0.29231	-1.2246	0.00153542	0.0297613	1	ENSG00000115163
EPHB3	3	184561784..184582409	15.9876	-0.922115	-1.89489	0	0	0	ENSG00000182580
PITPNM1	11	complement(67491768..67506263)	15.9715	-0.358897	-1.28244	2.18159e-05	0.000790716	1	ENSG00000110697
EXOSC10	1	complement(11066618..11099881)	15.9411	0.256639	1.19469	0.00248106	0.0445868	1	ENSG00000171824
MYO18A	17	complement(29071124..29180412)	15.9397	-0.527656	-1.44158	1.56272e-10	1.70669e-08	9.06253e-06	ENSG00000196535
SLC12A6	15	complement(34229996..34338060)	15.9225	-0.762652	-1.69661	0	0	0	ENSG00000140199
NAE1	16	complement(66802875..66873256)	15.8983	0.49116	1.40557	1.27893e-08	9.92877e-07	0.000741679	ENSG00000159593
WFDC2	20	45469706..45481532	15.8724	-0.571913	-1.48649	7.18452e-09	5.91825e-07	0.000416645	ENSG00000101443
FOXE1	9	97853254..97856715	15.8691	-0.486901	-1.40143	3.30444e-08	2.35709e-06	0.00191631	ENSG00000178919
DCAF13	8	103414714..103443453	15.8612	0.380554	1.30184	7.42957e-06	0.000306659	0.430856	ENSG00000164934
ATP13A3	3	complement(194402672..194498364)	15.8557	0.303349	1.23401	0.000250433	0.00647196	1	ENSG00000133657
KREMEN1	22	29073078..29168333	15.8426	-0.639081	-1.55734	3.18634e-14	6.84379e-12	1.84782e-09	ENSG00000183762
MID1IP1	X	38801432..38806537	15.8393	-0.400902	-1.32033	4.38559e-06	0.000190509	0.254329	ENSG00000165175
TXNDC9	2	complement(99318982..99340702)	15.7973	0.267558	1.20377	0.00276991	0.0487462	1	ENSG00000115514
NDC80	18	2571511..2616635	15.7918	-0.322918	-1.25086	0.000221759	0.00583231	1	ENSG00000080986
PSMD12	17	complement(67337916..67366627)	15.7683	0.279699	1.21394	0.00105628	0.0216989	1	ENSG00000197170
DGKA	12	55927319..55954027	15.6916	-0.298025	-1.22946	0.000336231	0.00833411	1	ENSG00000065357
ALG2	9	complement(99216426..99221956)	15.6891	0.331289	1.25814	0.000204574	0.0054271	1	ENSG00000119523
NINJ1	9	complement(93121489..93134288)	15.6499	-0.81383	-1.75787	0	0	0	ENSG00000131669
GLYR1	16	complement(4803203..4847342)	15.6383	0.2937	1.22578	0.000581204	0.0131302	1	ENSG00000140632
TGFBR2	3	30606502..30694142	15.5873	0.822025	1.76789	0	0	0	ENSG00000163513
ETS1	11	complement(128458761..128587558)	15.5413	0.368221	1.29076	1.28914e-05	0.000496412	0.747596	ENSG00000134954
SNHG4	5	139274102..139283244	15.5376	0.75774	1.69084	3.10862e-15	7.60655e-13	1.80275e-10	ENSG00000281398
RABEPK	9	125200542..125234158	15.5115	0.394027	1.31406	8.39585e-06	0.000341679	0.486892	ENSG00000136933
SSU72	1	complement(1541673..1574869)	15.5012	0.263558	1.20044	0.00178945	0.0337366	1	ENSG00000160075
CAD	2	27217390..27243943	15.4747	0.405736	1.32476	1.33125e-06	6.51492e-05	0.0772018	ENSG00000084774
EPHA1	7	complement(143390289..143408892)	15.3288	-0.336523	-1.26271	9.23589e-05	0.00272991	1	ENSG00000146904
DHTKD1	10	12068972..12123225	15.3117	-0.345462	-1.27056	5.38127e-05	0.00172129	1	ENSG00000181192
TRAFD1	12	112125501..112153609	15.2839	-0.63747	-1.5556	4.10671e-13	7.26087e-11	2.38157e-08	ENSG00000135148
UROD	1	45012147..45015575	15.2555	0.292745	1.22497	0.00106836	0.0219005	1	ENSG00000126088
PAK1	11	complement(77321707..77474635)	15.2442	-0.265012	-1.20165	0.00174987	0.0331444	1	ENSG00000149269
IRX2	5	complement(2745845..2751662)	15.2141	-0.30643	-1.23664	0.000504446	0.0116782	1	ENSG00000170561
C14orf166	14	51989475..52010691	15.1975	0.267404	1.20364	0.00142488	0.0278878	1	ENSG00000087302
PAGR1	16	29815952..29820117	15.1967	0.673046	1.59444	5.21428e-07	2.86058e-05	0.0302387	ENSG00000280789
CKLF	16	66552563..66566251	15.1796	0.420689	1.33857	3.97228e-05	0.00133233	1	ENSG00000217555
PCK2	14	24094053..24110598	15.1786	-0.482285	-1.39695	0.000139666	0.00390148	1	ENSG00000100889
RLIM	X	complement(74585217..74614617)	15.177	-0.348603	-1.27333	3.18432e-05	0.00109985	1	ENSG00000131263
PTK7	6	43076268..43161719	15.1718	-0.28379	-1.21739	0.00067904	0.0149616	1	ENSG00000112655
PDCD11	10	103396648..103446292	15.1642	0.442834	1.35927	1.60374e-07	9.87304e-06	0.00930041	ENSG00000148843
SBDSP1	7	72829425..72836701	15.1464	0.639048	1.5573	5.7514e-10	5.77051e-08	3.33535e-05	ENSG00000225648
WDR46	6	complement(33279108..33289527)	15.132	0.400941	1.32037	7.2294e-06	0.000299462	0.419247	ENSG00000227057
ESF1	20	complement(13714322..13784886)	15.0882	0.447001	1.3632	0.000484921	0.0113215	1	ENSG00000089048
ZNF395	8	complement(28345585..28402701)	15.0828	-0.434982	-1.35189	3.43476e-07	1.96052e-05	0.0199189	ENSG00000186918
YRDC	1	complement(37802944..37808185)	15.076	0.328794	1.25596	0.000516565	0.0118983	1	ENSG00000196449
ZNF185	X	152914442..152973480	15.0595	-0.590727	-1.50601	9.13081e-12	1.25181e-09	5.29514e-07	ENSG00000147394
BNIP3L	8	26382898..26505636	15.0188	-0.472466	-1.38748	0.000188897	0.00506598	1	ENSG00000104765
AMD1	6	110874770..110895713	15.0015	0.593528	1.50893	2.89535e-12	4.40701e-10	1.67907e-07	ENSG00000123505
SLC2A1	1	complement(42925375..42959173)	14.9762	-0.340193	-1.26593	7.74461e-05	0.00235391	1	ENSG00000117394
LPCAT2	16	55508998..55586670	14.9742	0.591266	1.50657	3.06144e-12	4.6114e-10	1.77539e-07	ENSG00000087253
CKAP2L	2	complement(112736607..112764677)	14.9571	-0.264424	-1.20116	0.00199852	0.0371451	1	ENSG00000169607
FURIN	15	90868592..90883458	14.9561	0.611719	1.52808	2.13241e-12	3.35129e-10	1.23662e-07	ENSG00000140564
AMTN	4	70518540..70532742	14.9283	2.78866	6.90988	0	0	0	ENSG00000187689
ZER1	9	complement(128729786..128772414)	14.8914	-0.302709	-1.23346	0.000473274	0.0111028	1	ENSG00000160445
COPG2	7	complement(130506238..130668748)	14.8822	-0.443262	-1.35968	3.75576e-07	2.1221e-05	0.0217804	ENSG00000158623
PFKFB3	10	6144934..6235545	14.8638	0.317927	1.24654	0.000205776	0.005454	1	ENSG00000170525
LYPD3	19	complement(43460787..43465660)	14.8531	-0.50378	-1.41792	3.67895e-08	2.605e-06	0.0021335	ENSG00000124466
NIP7	16	69339430..69343111	14.7979	0.692345	1.61591	1.67644e-14	3.76821e-12	9.72199e-10	ENSG00000132603
BCL10	1	complement(85266248..85277090)	14.7744	-0.274662	-1.20971	0.00219334	0.0401504	1	ENSG00000142867
LYAR	4	complement(4267701..4290169)	14.7693	0.578274	1.49306	1.00113e-05	0.000398473	0.580575	ENSG00000145220
TSTD1	1	complement(161037631..161038990)	14.7596	-0.455437	-1.3712	0.000891538	0.0188487	1	ENSG00000215845
ELAC2	17	complement(12992391..13018187)	14.7392	0.266249	1.20268	0.00171843	0.0326953	1	ENSG00000006744
ZNF488	10	complement(47365496..47384273)	14.7257	-0.589306	-1.50452	3.44963e-11	4.22941e-09	2.00051e-06	ENSG00000265763
ADCY3	2	complement(24819169..24919839)	14.7249	0.267978	1.20412	0.00164578	0.031572	1	ENSG00000138031
PPT2	6	32153441..32163680	14.7249	-0.509476	-1.42353	1.56015e-08	1.19047e-06	0.00090476	ENSG00000221988
GM2A	5	151212150..151270440	14.7034	-0.342233	-1.26772	7.76363e-05	0.00235722	1	ENSG00000196743
PNPLA2	11	818902..825573	14.6925	-0.519227	-1.43319	3.66543e-09	3.14912e-07	0.000212566	ENSG00000177666
AKAP1	17	57085092..57121349	14.692	0.277933	1.21246	0.00118309	0.0239059	1	ENSG00000121057
PPAN	19	10106289..10111634	14.6677	0.5214	1.43535	1.37777e-08	1.06252e-06	0.000798998	ENSG00000130810
ADGRG6	6	142301854..142446266	14.6593	-0.356741	-1.28053	2.11367e-05	0.00076802	1	ENSG00000112414
CDCA2	8	25458997..25507920	14.6558	-0.341519	-1.26709	9.39737e-05	0.00276917	1	ENSG00000184661
PNISR	6	complement(99398051..99425331)	14.654	-0.553146	-1.46728	3.27206e-11	4.05456e-09	1.89753e-06	ENSG00000132424
OLFML2A	9	124777158..124814885	14.6453	-1.09692	-2.13898	0	0	0	ENSG00000185585
HSD17B4	5	119452443..119637199	14.6441	-0.326339	-1.25383	0.000101202	0.00295663	1	ENSG00000133835
JUN	1	complement(58780788..58784327)	14.6161	1.72078	3.29614	0	0	0	ENSG00000177606
DNAJB11	3	186567403..186585800	14.6116	0.329531	1.2566	0.000117001	0.00336064	1	ENSG00000090520
ABHD4	14	22598237..22613215	14.6063	-1.05872	-2.08309	1.11022e-16	3.2192e-14	6.43841e-12	ENSG00000100439
IFI30	19	18173162..18178117	14.5775	0.533135	1.44707	4.30535e-05	0.00142412	1	ENSG00000216490
THAP9-AS1	4	complement(82893009..82900960)	14.5758	-0.280567	-1.21467	0.00120379	0.0242229	1	ENSG00000251022
LMO7	13	75620434..75859870	14.5725	-0.926555	-1.90073	7.93809e-14	1.56049e-11	4.60346e-09	ENSG00000136153
BCAR3	1	complement(93561786..93847150)	14.5602	0.260899	1.19822	0.00243421	0.0438536	1	ENSG00000137936
CTXN1	19	complement(7924485..7926166)	14.5477	0.372042	1.29418	0.000226935	0.00594686	1	ENSG00000178531
PGP	16	complement(2211997..2214807)	14.5347	0.285077	1.21848	0.00162772	0.0312876	1	ENSG00000184207
BMS1	10	42782801..42834937	14.5267	0.390491	1.31084	3.71423e-06	0.000163924	0.215396	ENSG00000165733
FAM72B	1	complement(121167646..121185539)	14.5196	-0.622259	-1.53928	1.65894e-06	7.86632e-05	0.0962051	ENSG00000188610
CCDC14	3	complement(123897305..123961408)	14.5181	-0.437253	-1.35402	1.45743e-07	9.04916e-06	0.00845192	ENSG00000175455
SERTAD2	2	complement(64631621..64751005)	14.5177	-0.626584	-1.54391	2.33258e-13	4.18795e-11	1.35271e-08	ENSG00000179833
PSMG1	21	complement(39174769..39183851)	14.491	0.497144	1.41142	7.04162e-08	4.67228e-06	0.00408358	ENSG00000183527
MYO1E	15	complement(59132434..59372900)	14.4838	0.38872	1.30923	3.56665e-06	0.000158133	0.206837	ENSG00000157483
MRPL33	2	27771717..27988087	14.4817	0.328446	1.25566	0.000782614	0.0168468	1	ENSG00000243147
PNO1	2	68157844..68176238	14.4797	0.87705	1.83662	0	0	0	ENSG00000115946
WDR75	2	189441433..189475565	14.4669	0.289092	1.22187	0.000788534	0.0169554	1	ENSG00000115368
ALS2CL	3	complement(46668997..46693704)	14.4339	-0.460943	-1.37644	3.86423e-08	2.72621e-06	0.00224094	ENSG00000178038
UHRF1	19	4903080..4962154	14.4156	0.335011	1.26139	0.000101076	0.00295444	1	ENSG00000276043
E2F1	20	complement(33675683..33686404)	14.3496	0.581035	1.49592	3.79053e-10	3.92536e-08	2.1982e-05	ENSG00000101412
ZFC3H1	12	complement(71609472..71667725)	14.3471	-0.362828	-1.28594	1.41197e-05	0.000539059	0.818831	ENSG00000133858
CCNF	16	2429394..2458854	14.3434	-0.529021	-1.44295	1.00365e-09	9.71682e-08	5.82037e-05	ENSG00000162063
C6orf132	6	complement(42101118..42142619)	14.3307	-0.556607	-1.47081	5.93167e-11	6.99165e-09	3.43989e-06	ENSG00000188112
KLK11	19	complement(51022216..51028039)	14.2749	-1.42578	-2.68659	0	0	0	ENSG00000167757
GABARAPL1	12	10212458..10223130	14.2701	-0.595936	-1.51145	1.27378e-11	1.69425e-09	7.38691e-07	ENSG00000139112
SURF6	9	complement(133328774..133336398)	14.2471	0.317471	1.24614	0.000253963	0.00655736	1	ENSG00000148296
CCDC28A	6	138773509..138793319	14.2432	-0.439582	-1.35621	7.80432e-06	0.00032053	0.452588	ENSG00000024862
IFFO2	1	complement(18904281..18956686)	14.243	0.361834	1.28506	2.24533e-05	0.000811285	1	ENSG00000169991
CCDC51	3	complement(48432164..48440456)	14.2394	-0.289278	-1.22203	0.00157552	0.0304183	1	ENSG00000164051
PCIF1	20	45934628..45948023	14.2371	-0.476648	-1.39151	1.00908e-07	6.49483e-06	0.00585185	ENSG00000100982
RP3-461F17.3	12	6970921..6997428	14.2353	0.382691	1.30377	0.000158887	0.00436484	1	ENSG00000268439
WDR74	11	complement(62832342..62841809)	14.2213	0.563468	1.47782	1.51663e-10	1.66577e-08	8.79527e-06	ENSG00000133316
LCP1	13	complement(46125920..46211871)	14.2162	0.284907	1.21833	0.000952391	0.0198744	1	ENSG00000136167
LRRC47	1	complement(3778558..3796504)	14.2038	0.323435	1.25131	0.000199775	0.00532661	1	ENSG00000130764
CELSR1	22	complement(46360834..46537170)	14.1965	-0.453373	-1.36924	4.62802e-08	3.20655e-06	0.00268388	ENSG00000075275
CLIP4	2	29097705..29189643	14.1851	-0.601912	-1.51773	1.15252e-12	1.91805e-10	6.68371e-08	ENSG00000115295
PAK6	15	40238759..40277487	14.1699	-0.395752	-1.31563	3.28195e-06	0.000147084	0.190327	ENSG00000137843
DHPS	19	complement(12675717..12681902)	14.1507	-0.287065	-1.22016	0.0013439	0.0265177	1	ENSG00000095059
KIF14	1	complement(200551497..200620734)	14.1453	-0.572841	-1.48745	1.4755e-11	1.94914e-09	8.55671e-07	ENSG00000118193
UTP14A	X	129906121..129929761	14.136	0.632351	1.55009	9.16489e-13	1.54055e-10	5.3149e-08	ENSG00000156697
NOP14	4	complement(2937933..2963385)	14.132	0.427834	1.34521	1.52933e-06	7.33571e-05	0.0886888	ENSG00000087269
SEMA4B	15	90160604..90229679	14.1238	-0.410635	-1.32927	1.27339e-06	6.27412e-05	0.0738464	ENSG00000185033
IMP4	2	130342225..130347810	14.1024	0.40564	1.32468	4.29981e-06	0.000187344	0.249355	ENSG00000136718
SUCLG2	3	complement(67360460..67654614)	14.0946	-0.40878	-1.32756	5.19949e-06	0.000222366	0.301529	ENSG00000172340
GPRC5B	16	complement(19856691..19886167)	14.0479	0.550229	1.46432	1.18889e-10	1.32334e-08	6.8946e-06	ENSG00000167191
DUOX1	15	45129933..45165576	14.0467	-0.738831	-1.66882	0	0	0	ENSG00000137857
ETV4	17	complement(43527844..43579620)	14.0438	0.303717	1.23432	0.000596562	0.0134405	1	ENSG00000175832
APOL6	22	35648395..35668409	14.0299	-0.733865	-1.66309	0	0	0	ENSG00000221963
LSG1	3	complement(194640788..194672477)	14.0207	0.676944	1.59875	1.07692e-14	2.48815e-12	6.24525e-10	ENSG00000041802
SLC6A8	X	153688099..153696593	14.0025	0.425276	1.34283	7.97144e-07	4.16468e-05	0.046228	ENSG00000130821
TEAD3	6	complement(35473597..35497076)	13.9852	-0.381434	-1.30264	2.17143e-05	0.000788018	1	ENSG00000007866
CNTRL	9	121074863..121177610	13.9691	-0.602592	-1.51844	7.33191e-13	1.24e-10	4.25192e-08	ENSG00000119397
PSRC1	1	complement(109279556..109283186)	13.9589	-0.611883	-1.52825	2.00319e-11	2.55316e-09	1.16169e-06	ENSG00000134222
TMEM181	6	158536436..158635428	13.948	0.353263	1.27745	4.10486e-05	0.00136888	1	ENSG00000146433
ARHGEF19	1	complement(16197854..16212609)	13.938	-0.525235	-1.43917	3.09524e-09	2.69939e-07	0.000179499	ENSG00000142632
ARL8A	1	complement(202133404..202144743)	13.9212	-0.40935	-1.32809	1.50067e-05	0.000569173	0.870266	ENSG00000143862
RP11-140L24.4	11	complement(14493783..14520344)	13.9192	-0.502177	-1.41635	0.000272362	0.00693667	1	ENSG00000256206
MRPS17	7	55951819..55956501	13.9015	0.558836	1.47308	3.81851e-09	3.27094e-07	0.000221443	ENSG00000239789
TMEM179B	11	62787415..62790405	13.8872	0.371125	1.29336	0.000183205	0.00494159	1	ENSG00000185475
TSC22D4	7	complement(100463359..100479279)	13.8521	-0.454351	-1.37017	2.86141e-07	1.66105e-05	0.0165939	ENSG00000166925
KYAT3	1	complement(88935773..88992953)	13.8463	-0.568065	-1.48253	1.25458e-09	1.19272e-07	7.27556e-05	ENSG00000137944
ANKRD52	12	complement(56237807..56258391)	13.8201	0.293022	1.2252	0.000485329	0.0113215	1	ENSG00000139645
CDKN1A	6	36676460..36687339	13.8047	0.318432	1.24697	0.000405464	0.00974861	1	ENSG00000124762
HIRA	22	complement(19330698..19447450)	13.789	0.510591	1.42463	6.51261e-09	5.39542e-07	0.000377679	ENSG00000100084
GRB7	17	39737927..39747291	13.786	-0.515263	-1.42925	5.61644e-05	0.0017808	1	ENSG00000141738
SERPINB3	18	complement(63655197..63661963)	13.7856	-0.607397	-1.52351	5.67412e-06	0.000241242	0.329054	ENSG00000057149
ZNF219	14	complement(21090046..21104722)	13.769	-0.282061	-1.21593	0.00113276	0.0230494	1	ENSG00000165804
SLX1B	16	29454501..29458219	13.7662	-1.25884	-2.39303	1.48885e-07	9.22452e-06	0.00863415	ENSG00000181625
USP14	18	158383..214629	13.7516	0.267121	1.2034	0.00178383	0.0336634	1	ENSG00000101557
GJA1	6	121435692..121449727	13.7313	0.35861	1.28219	7.12039e-05	0.00218827	1	ENSG00000152661
DTX2	7	76461676..76505995	13.7092	-0.446571	-1.3628	0.000403486	0.00970841	1	ENSG00000091073
STARD4	5	complement(111496033..111512590)	13.7025	-0.864552	-1.82077	0	0	0	ENSG00000164211
UFL1	6	96521595..96555276	13.6967	-0.282588	-1.21638	0.00113427	0.0230721	1	ENSG00000014123
YIPF5	5	complement(144158159..144170714)	13.6875	0.37681	1.29847	2.1775e-05	0.000789728	1	ENSG00000145817
PNPT1	2	complement(55634265..55693910)	13.6872	0.516929	1.43091	2.69928e-09	2.38987e-07	0.000156536	ENSG00000138035
NUS1	6	117675502..117710640	13.6863	0.301036	1.23203	0.0005343	0.0122133	1	ENSG00000153989
SEMA3F	3	50155045..50189075	13.6856	-0.986438	-1.98129	0	0	0	ENSG00000001617
AKR1C3	10	5035354..5107686	13.677	-0.391317	-1.31159	6.98794e-06	0.000291124	0.405245	ENSG00000196139
NOL8	9	complement(92297358..92325636)	13.6414	0.466279	1.38154	3.57166e-08	2.53213e-06	0.00207128	ENSG00000198000
ABHD17C	15	80679684..80755621	13.6203	-0.400929	-1.32036	6.13378e-06	0.000259075	0.35571	ENSG00000136379
SLC37A2	11	125063067..125090312	13.5996	0.531393	1.44532	5.83656e-10	5.83576e-08	3.38474e-05	ENSG00000134955
GRHL2	8	101492432..101669726	13.5927	-0.316877	-1.24563	0.000207062	0.00548307	1	ENSG00000083307
MUC1	1	complement(155185824..155192916)	13.5541	-0.615528	-1.53212	1.94023e-12	3.07425e-10	1.12518e-07	ENSG00000185499
VAMP2	17	complement(8159149..8163546)	13.5522	-0.321974	-1.25004	0.000311899	0.00780648	1	ENSG00000220205
HINT3	6	125956781..125980244	13.5394	-0.385611	-1.30641	1.60696e-05	0.000604741	0.931906	ENSG00000111911
NGFR	17	49495293..49515017	13.5316	-1.79338	-3.46626	0	0	0	ENSG00000064300
BARX2	11	129375940..129452279	13.518	-0.833786	-1.78236	0	0	0	ENSG00000043039
WDR61	15	complement(78277835..78299794)	13.5111	0.306632	1.23682	0.000425805	0.0101786	1	ENSG00000140395
DEGS1	1	224175756..224193441	13.5039	0.648007	1.567	4.86144e-12	7.04812e-10	2.81925e-07	ENSG00000143753
TRIM26	6	complement(30184455..30213427)	13.4997	0.391332	1.3116	8.0478e-06	0.000329131	0.466708	ENSG00000234127
HEATR1	1	complement(236549005..236604504)	13.4788	0.313461	1.24269	0.000190831	0.00511163	1	ENSG00000119285
F2R	5	76716043..76735781	13.4613	-0.606521	-1.52258	7.28828e-12	1.02092e-09	4.22662e-07	ENSG00000181104
COQ5	12	complement(120503274..120534434)	13.4549	-0.325406	-1.25302	0.000389638	0.00943856	1	ENSG00000110871
DUSP7	3	complement(52048919..52056550)	13.4157	0.268821	1.20482	0.00175388	0.0332012	1	ENSG00000164086
EXOC1	4	55853616..55905034	13.3861	-0.271503	-1.20706	0.00159647	0.0307378	1	ENSG00000090989
GCLM	1	complement(93885205..93909456)	13.3812	-0.282169	-1.21602	0.0010282	0.0212196	1	ENSG00000023909
ACSS2	20	34872146..34927962	13.3771	-1.10078	-2.14471	0	0	0	ENSG00000131069
ABCA2	9	complement(137007227..137028922)	13.3647	-0.5342	-1.44814	1.67676e-05	0.000626134	0.972387	ENSG00000107331
POFUT1	20	32207880..32238667	13.3502	0.350989	1.27543	4.01494e-05	0.00134431	1	ENSG00000101346
DDX49	19	18919675..18928633	13.3479	0.342337	1.26781	0.000178278	0.00483259	1	ENSG00000105671
ATG4D	19	10543895..10553418	13.3056	-0.543356	-1.45736	7.46286e-09	6.1128e-07	0.000432786	ENSG00000130734
HMG20B	19	3572777..3579088	13.3028	-0.270837	-1.20651	0.00209305	0.0385824	1	ENSG00000064961
S100A9	1	153357854..153361027	13.2921	-1.45625	-2.74395	8.03702e-12	1.1134e-09	4.66083e-07	ENSG00000163220
TGS1	8	55773142..55825448	13.2914	0.352283	1.27658	6.93019e-05	0.00213683	1	ENSG00000137574
CTDSPL	3	37861960..37984469	13.2854	-0.263379	-1.20029	0.00210313	0.0387435	1	ENSG00000144677
GBA	1	complement(155234452..155244699)	13.2715	0.273123	1.20842	0.00209051	0.0385477	1	ENSG00000177628
RPUSD1	16	complement(784974..788397)	13.2642	0.625602	1.54285	1.52044e-11	1.98226e-09	8.81733e-07	ENSG00000007376
KHNYN	14	24429286..24441834	13.262	-0.412782	-1.33125	1.0346e-06	5.24007e-05	0.0599988	ENSG00000100441
CDKN1B	12	12715058..12722371	13.2586	-0.598233	-1.51386	7.56419e-11	8.80849e-09	4.38663e-06	ENSG00000111276
BAZ1A	14	complement(34752731..34875647)	13.2437	0.256902	1.19491	0.00238528	0.0430926	1	ENSG00000198604
MXRA5	X	complement(3308565..3346641)	13.221	-0.71755	-1.64439	0	0	0	ENSG00000101825
UBLCP1	5	159263081..159286040	13.2115	0.370335	1.29265	5.68877e-05	0.00180275	1	ENSG00000164332
AP3D1	19	complement(2100988..2164465)	13.1987	0.363595	1.28663	1.62089e-05	0.000609193	0.939985	ENSG00000065000
MAPK13	6	36127809..36144524	13.1866	-0.282977	-1.2167	0.000840862	0.0179211	1	ENSG00000156711
DNM2	19	10718079..10833488	13.1745	-0.350969	-1.27542	2.33033e-05	0.000838341	1	ENSG00000079805
CTNNBL1	20	37693955..37872129	13.1522	0.299772	1.23095	0.000653736	0.0145088	1	ENSG00000132792
DUSP12	1	161749758..161757238	13.1511	0.503493	1.41764	3.02447e-07	1.74696e-05	0.0175395	ENSG00000081721
SIK1	21	complement(43414515..43427128)	13.1405	0.580321	1.49518	3.50584e-11	4.27123e-09	2.03311e-06	ENSG00000142178
GLS	2	190880827..190965552	13.1332	0.403046	1.3223	1.57578e-06	7.52738e-05	0.0913824	ENSG00000115419
MIS18BP1	14	complement(45203190..45253540)	13.1315	-0.401441	-1.32083	2.71473e-06	0.000123573	0.157432	ENSG00000129534
ICE1	5	5420664..5490234	13.1193	0.321906	1.24998	0.00013335	0.00374671	1	ENSG00000164151
UTP11	1	38009258..38024824	13.1099	0.341983	1.2675	0.000137396	0.00384179	1	ENSG00000183520
FTSJ3	17	complement(63819433..63830012)	13.1076	0.311721	1.24119	0.000316777	0.00791491	1	ENSG00000108592
ZFP36	19	39406813..39409412	13.0963	-0.656353	-1.57609	8.46181e-07	4.38141e-05	0.0490717	ENSG00000128016
POLR3K	16	complement(46407..53628)	13.091	0.418686	1.33671	1.49077e-05	0.000565789	0.864526	ENSG00000161980
MYO6	6	75749192..75919537	13.0843	-0.265544	-1.20209	0.00157673	0.0304183	1	ENSG00000196586
IRF2BPL	14	complement(77024543..77028699)	13.072	-0.414338	-1.33269	2.49498e-06	0.00011456	0.144689	ENSG00000119669
STAT2	12	complement(56341597..56360155)	13.067	-0.5384	-1.45236	3.81398e-10	3.94261e-08	2.2118e-05	ENSG00000170581
UPF3B	X	complement(119805311..119852998)	13.0649	-0.395592	-1.31548	1.19426e-05	0.000464181	0.692573	ENSG00000125351
PELP1	17	complement(4669774..4704337)	13.0093	0.273299	1.20857	0.00136016	0.0267839	1	ENSG00000141456
GATAD2A	19	19385826..19508931	12.9589	0.328112	1.25537	0.000113094	0.00326134	1	ENSG00000167491
RBL2	16	53433977..53491649	12.9581	-0.465132	-1.38044	4.50702e-08	3.13394e-06	0.00261371	ENSG00000103479
TCEB3	1	23743155..23762059	12.913	0.348055	1.27284	5.77379e-05	0.00182471	1	ENSG00000011007
KNTC1	12	122527246..122626396	12.9087	-0.306692	-1.23687	0.000234065	0.00610296	1	ENSG00000184445
UBXN6	19	complement(4444999..4457822)	12.878	-0.29648	-1.22814	0.000902655	0.0190283	1	ENSG00000167671
PDCD2	6	complement(170575295..170584692)	12.8596	0.357977	1.28163	2.89973e-05	0.00101424	1	ENSG00000071994
ISG20L2	1	complement(156721891..156728799)	12.8365	0.417937	1.33602	1.50859e-06	7.26631e-05	0.0874864	ENSG00000143319
RP11-27M24.1	16	10529440..10532082	12.8364	-0.889526	-1.85257	0.000394003	0.00951249	1	ENSG00000256013
CELSR2	1	109250019..109275750	12.8212	-0.82655	-1.77344	0	0	0	ENSG00000143126
PRKAR1B	7	complement(549197..727650)	12.8014	0.656098	1.57581	1.37002e-13	2.62211e-11	7.94499e-09	ENSG00000188191
EXOSC4	8	144078626..144080647	12.784	0.727015	1.65521	3.64875e-12	5.42559e-10	2.11598e-07	ENSG00000178896
SULF2	20	complement(47656348..47786616)	12.7805	0.447416	1.3636	1.76762e-07	1.07226e-05	0.0102508	ENSG00000196562
FAM57A	17	732412..742972	12.779	0.486743	1.40128	0.000190754	0.00511163	1	ENSG00000167695
TTC9C	11	62728069..62740293	12.7726	-0.360883	-1.28421	8.83286e-05	0.00263495	1	ENSG00000162222
XPO5	6	complement(43522330..43576075)	12.7428	0.381025	1.30227	6.54878e-06	0.000274604	0.379777	ENSG00000124571
MTERF3	8	complement(96239398..96261610)	12.7274	0.399768	1.3193	4.26068e-05	0.00141353	1	ENSG00000156469
NSMAF	8	complement(58583504..58659844)	12.7061	0.324959	1.25263	0.000153888	0.00424965	1	ENSG00000035681
TEAD4	12	2959330..3040673	12.6924	0.399468	1.31902	2.35488e-05	0.000846124	1	ENSG00000197905
RAB11FIP1	8	complement(37858618..37899467)	12.6826	-0.673875	-1.59535	6.58419e-08	4.37879e-06	0.0038183	ENSG00000156675
ARFIP2	11	complement(6474683..6481479)	12.6139	0.29018	1.22279	0.000808157	0.0173259	1	ENSG00000132254
RRP1B	21	43659548..43696079	12.5932	0.371204	1.29343	1.72205e-05	0.00063941	0.99865	ENSG00000160208
AHSA2	2	61177418..61191203	12.587	-0.275091	-1.21007	0.00110775	0.0226278	1	ENSG00000173209
KMT2E	7	105014179..105114361	12.585	-0.259197	-1.19681	0.00202618	0.0375527	1	ENSG00000005483
ASNSD1	2	189661385..189670831	12.5849	0.383929	1.30489	3.89916e-05	0.00131086	1	ENSG00000138381
PLD2	17	4807096..4823434	12.5809	-0.404254	-1.3234	3.5217e-06	0.000156379	0.20423	ENSG00000129219
YIPF1	1	complement(53851719..53889834)	12.566	-0.284543	-1.21802	0.00264419	0.0469079	1	ENSG00000058799
PHC2	1	complement(33323623..33431052)	12.5659	0.266213	1.20265	0.00220866	0.0403943	1	ENSG00000134686
ATP6V1C1	8	103021063..103073051	12.5658	0.293183	1.22534	0.000663496	0.0146918	1	ENSG00000155097
ULK3	15	complement(74836116..74843346)	12.5522	-0.327238	-1.25461	0.000249962	0.00646556	1	ENSG00000140474
LY6K	8	142700111..142705127	12.5334	-0.289817	-1.22249	0.00101429	0.0209773	1	ENSG00000160886
HAT1	2	171922448..171983682	12.5281	0.261884	1.19904	0.00215003	0.0394696	1	ENSG00000128708
SRPRB	3	133784033..133825772	12.519	0.613802	1.53029	1.65392e-06	7.84896e-05	0.0959143	ENSG00000144867
TIMM9	14	complement(58408494..58427614)	12.5177	0.480729	1.39545	2.26073e-06	0.000104134	0.131104	ENSG00000100575
FRMD3	9	complement(83242990..83538546)	12.5114	-0.32118	-1.24935	0.000171829	0.00467388	1	ENSG00000172159
SETD3	14	complement(99397746..99480889)	12.5055	0.312945	1.24224	0.000314465	0.00786393	1	ENSG00000183576
TPRKB	2	complement(73729104..73737400)	12.4937	0.332692	1.25936	0.000510731	0.0117977	1	ENSG00000144034
CAMK2G	10	complement(73812501..73874591)	12.4539	-0.552437	-1.46656	1.15999e-10	1.29865e-08	6.72701e-06	ENSG00000148660
ZFAND2A	7	complement(1152071..1160759)	12.4364	0.289106	1.22188	0.00212344	0.0390185	1	ENSG00000178381
C16orf74	16	complement(85690084..85751129)	12.4303	0.377804	1.29936	7.19678e-05	0.00220706	1	ENSG00000154102
MCM10	10	13161554..13211104	12.4089	0.504155	1.41829	7.08945e-09	5.84824e-07	0.000411131	ENSG00000065328
DLK2	6	complement(43450352..43456632)	12.4085	-0.511446	-1.42548	7.29333e-08	4.83377e-06	0.00422955	ENSG00000171462
PRKD2	19	complement(46674275..46717127)	12.3897	-0.30094	-1.23195	0.000494657	0.0114883	1	ENSG00000105287
TRMT1	19	complement(13104902..13117567)	12.353	0.524341	1.43828	8.23895e-09	6.68243e-07	0.000477793	ENSG00000104907
UBTF	17	complement(44205033..44221626)	12.3407	0.330984	1.25787	0.000106342	0.00308811	1	ENSG00000108312
PYURF	4	complement(88520985..88523813)	12.3341	0.717368	1.64418	0.000780851	0.0168151	1	ENSG00000145337
NT5C2	10	complement(103088017..103193306)	12.3223	0.443998	1.36037	3.70005e-07	2.09749e-05	0.0214573	ENSG00000076685
FHL3	1	complement(37996770..38005606)	12.2939	0.520483	1.43444	8.91518e-08	5.77019e-06	0.00517009	ENSG00000183386
RXRB	6	complement(33193588..33200688)	12.2908	-0.386972	-1.30765	1.3214e-05	0.000508496	0.766304	ENSG00000204231
KLK13	19	complement(51056206..51065114)	12.271	-1.27449	-2.41914	0	0	0	ENSG00000167759
FAM102A	9	complement(127940579..127980513)	12.2706	-0.372665	-1.29474	1.4575e-05	0.00055498	0.845235	ENSG00000167106
CISD3	17	38730235..38735044	12.2696	0.555096	1.46927	3.17055e-09	2.76076e-07	0.000183867	ENSG00000277972
FAM58A	X	complement(153587919..153600045)	12.2535	0.424195	1.34182	1.87267e-05	0.00068865	1	ENSG00000262919
RANBP2	2	108719481..108785811	12.2518	0.298345	1.22973	0.000345422	0.00852051	1	ENSG00000153201
SNHG12	1	complement(28578538..28582983)	12.2437	0.397583	1.3173	1.12133e-05	0.000440252	0.650283	ENSG00000197989
TRIM56	7	101085439..101097967	12.2423	-0.389012	-1.3095	3.29587e-06	0.000147253	0.191134	ENSG00000169871
DUSP5	10	110497838..110511544	12.2348	-0.640651	-1.55903	1.07485e-06	5.40145e-05	0.0623327	ENSG00000138166
DTL	1	212035553..212107400	12.2116	0.284017	1.21758	0.00113797	0.0231312	1	ENSG00000143476
ERCC5	13	102844844..102876001	12.2057	-0.620744	-1.53767	5.42122e-13	9.4695e-11	3.14387e-08	ENSG00000134899
MUT	6	complement(49430360..49463191)	12.178	-0.299459	-1.23068	0.000765093	0.0165372	1	ENSG00000146085
SCPEP1	17	56978105..57006768	12.1777	-0.305726	-1.23604	0.000574927	0.0130036	1	ENSG00000121064
OSBPL3	7	complement(24796539..24981634)	12.1664	0.33072	1.25764	9.67068e-05	0.00284248	1	ENSG00000070882
GEMIN4	17	complement(744414..753999)	12.1479	0.328139	1.25539	0.000147763	0.00410019	1	ENSG00000179409
CLIP2	7	74289475..74405943	12.1427	-0.634282	-1.55217	1.2923e-13	2.48156e-11	7.4943e-09	ENSG00000106665
GBP3	1	complement(89006666..89022894)	12.1386	-0.624661	-1.54185	2.15483e-12	3.36828e-10	1.24963e-07	ENSG00000117226
CYSRT1	9	137224635..137226311	12.1326	0.963071	1.94945	2.03866e-11	2.59267e-09	1.18226e-06	ENSG00000197191
HAS2	8	complement(121612116..121641390)	12.1213	0.965181	1.95231	0	0	0	ENSG00000170961
NMRK1	9	complement(75060573..75088217)	12.0882	-0.672902	-1.59428	7.76046e-14	1.53599e-11	4.50045e-09	ENSG00000106733
DDB2	11	47214465..47239240	12.0845	-0.591699	-1.50702	1.67607e-11	2.15041e-09	9.71987e-07	ENSG00000134574
CGN	1	151510510..151538692	12.0634	-0.589542	-1.50477	7.47846e-12	1.04504e-09	4.33691e-07	ENSG00000143375
TNFRSF10A	8	complement(23190452..23225126)	12.0546	0.563666	1.47802	1.24334e-09	1.18397e-07	7.21037e-05	ENSG00000104689
TMEM223	11	complement(62771629..62792021)	12.0528	0.459746	1.3753	1.46504e-06	7.08593e-05	0.0849603	ENSG00000168569
BRD8	5	complement(138139766..138178986)	12.0523	-0.401859	-1.32121	2.53676e-06	0.000116386	0.147112	ENSG00000112983
IGSF8	1	complement(160091340..160098943)	12.0402	-0.359823	-1.28327	0.000106466	0.00309017	1	ENSG00000162729
DHRS1	14	complement(24290598..24299833)	12.0371	-0.583707	-1.4987	3.1855e-11	3.95575e-09	1.84733e-06	ENSG00000157379
DESI1	22	complement(41598028..41621096)	12.0355	0.290768	1.22329	0.000868317	0.0184187	1	ENSG00000100418
SAA2	11	complement(18239223..18248643)	12.0311	-1.09142	-2.13083	6.66134e-16	1.74798e-13	3.86304e-11	ENSG00000134339
LRSAM1	9	127451486..127503501	12.0191	-0.282656	-1.21643	0.00130436	0.0258695	1	ENSG00000148356
PUS7	7	complement(105439661..105522267)	12.019	0.682399	1.60481	2.26485e-14	5.01311e-12	1.31343e-09	ENSG00000091127
CASC5	15	40594020..40664342	12.0131	-0.329251	-1.25636	8.65455e-05	0.00258976	1	ENSG00000137812
NUDCD1	8	complement(109240919..109334385)	12.0066	0.279665	1.21391	0.0014938	0.0290993	1	ENSG00000120526
SNHG18	5	9546200..9550609	12.0051	-0.587955	-1.50311	1.19503e-05	0.000464181	0.693021	ENSG00000250786
EEF1E1	6	complement(8073360..8102578)	12.0028	0.39188	1.3121	4.57116e-05	0.00149938	1	ENSG00000124802
NAA40	11	63938959..63957328	11.9909	0.275547	1.21045	0.00151618	0.0294659	1	ENSG00000110583
NAB2	12	57088894..57095476	11.9681	-0.388077	-1.30865	2.19412e-05	0.000794265	1	ENSG00000166886
PI4KAP1	22	complement(18533646..18577968)	11.9594	-0.925997	-1.9	0	0	0	ENSG00000274602
SSBP4	19	18418864..18434562	11.9389	0.276961	1.21164	0.00246602	0.0443578	1	ENSG00000130511
SLC39A14	8	22367249..22434129	11.9385	0.304631	1.2351	0.000369438	0.00903224	1	ENSG00000104635
FAM234A	16	234546..268971	11.9272	-0.336473	-1.26267	0.000122641	0.0034915	1	ENSG00000167930
HPS3	3	149129584..149173732	11.9176	-0.360353	-1.28374	2.77968e-05	0.000976373	1	ENSG00000163755
THAP12	11	complement(76349956..76380971)	11.9059	0.308184	1.23815	0.000291858	0.00738136	1	ENSG00000137492
STRIP2	7	129434433..129488399	11.9028	0.29284	1.22505	0.000699827	0.0153671	1	ENSG00000128578
PIK3C2A	11	complement(17077730..17207983)	11.8969	-0.258697	-1.1964	0.00211925	0.0389662	1	ENSG00000011405
IGFL1P1	19	46196238..46197323	11.8908	-0.829248	-1.77676	0.000554396	0.012586	1	ENSG00000268879
FAM89B	11	65572349..65574198	11.8864	0.501623	1.41581	0.000286605	0.00726752	1	ENSG00000176973
BYSL	6	41921188..41933046	11.8848	0.378502	1.29999	7.16074e-05	0.0021995	1	ENSG00000112578
GCLC	6	complement(53497341..53616970)	11.8719	-0.96853	-1.95685	0	0	0	ENSG00000001084
ARHGEF37	5	149551947..149634968	11.8695	-0.400996	-1.32042	4.04035e-06	0.000177104	0.234308	ENSG00000183111
FBXO34	14	55271303..55361918	11.8595	-0.362223	-1.28541	4.35374e-05	0.00143864	1	ENSG00000178974
SDAD1	4	complement(75940950..75990962)	11.8533	0.476315	1.39119	1.56552e-07	9.65825e-06	0.00907876	ENSG00000198301
GINS2	16	complement(85676198..85690073)	11.8512	0.418368	1.33641	4.57125e-06	0.000198129	0.265096	ENSG00000131153
SLC25A32	8	complement(103398635..103415189)	11.8502	0.752508	1.68472	2.22045e-16	6.22068e-14	1.28768e-11	ENSG00000164933
PEX6	6	complement(42963870..42979220)	11.8496	-0.268181	-1.20429	0.00278918	0.0489856	1	ENSG00000124587
ZMIZ1	10	79069035..79316528	11.813	-0.522391	-1.43633	4.83899e-10	4.91135e-08	2.80623e-05	ENSG00000108175
LTBP3	11	complement(65538805..65558930)	11.8077	0.655448	1.5751	8.88178e-15	2.08531e-12	5.15072e-10	ENSG00000168056
HBP1	7	107168961..107202529	11.8046	-0.586876	-1.50199	1.11119e-11	1.5021e-09	6.44401e-07	ENSG00000105856
TRMT6	20	complement(5937235..5950558)	11.8017	0.526265	1.4402	5.67037e-09	4.73827e-07	0.000328836	ENSG00000089195
ANKRD40	17	complement(50693190..50707924)	11.7977	0.445177	1.36148	4.27407e-07	2.39249e-05	0.0247862	ENSG00000154945
CH17-431G21.1	17	complement(38195740..38257152)	11.7632	-0.480199	-1.39494	0.000768376	0.016602	1	ENSG00000274487
TOMM5	9	complement(37582646..37592642)	11.7509	0.506266	1.42037	2.3143e-08	1.70319e-06	0.00134211	ENSG00000175768
SSBP3	1	complement(54225432..54413479)	11.7361	-0.342111	-1.26761	8.44379e-05	0.00253454	1	ENSG00000157216
SLC35C1	11	45804072..45813015	11.7339	0.494399	1.40873	2.5562e-08	1.85764e-06	0.00148239	ENSG00000181830
YOD1	1	complement(207043849..207052980)	11.688	-0.505906	-1.42002	4.31148e-09	3.65295e-07	0.000250031	ENSG00000180667
COX6B2	19	complement(55349306..55354814)	11.675	-0.887868	-1.85044	8.04445e-12	1.1134e-09	4.66514e-07	ENSG00000160471
BCL2L2-PABPN1	14	23306835..23325369	11.6737	-0.412106	-1.33063	4.54802e-05	0.00149433	1	ENSG00000258643
WTAP	6	159725585..159756319	11.6727	0.464145	1.3795	9.40222e-08	6.05837e-06	0.00545254	ENSG00000146457
HCAR3	12	complement(122714756..122716892)	11.6358	-0.718165	-1.64509	2.08944e-13	3.8104e-11	1.21171e-08	ENSG00000255398
RNASEH1	2	complement(3544793..3558616)	11.6225	0.369383	1.2918	6.6583e-05	0.00206707	1	ENSG00000171865
TFAM	10	58385022..58399221	11.6111	0.305642	1.23597	0.000432021	0.0102975	1	ENSG00000108064
NT5C3B	17	complement(41825181..41836263)	11.6091	0.324368	1.25212	0.000482972	0.0112983	1	ENSG00000141698
ISYNA1	19	complement(18434388..18438301)	11.6008	-0.404597	-1.32372	0.00175004	0.0331444	1	ENSG00000105655
PIAS3	1	complement(145848522..145859836)	11.5807	-0.289061	-1.22184	0.000958353	0.0199773	1	ENSG00000131788
POLR1C	6	43509702..43529585	11.5613	0.379402	1.3008	4.28163e-05	0.00141805	1	ENSG00000171453
LLGL2	17	75525080..75575208	11.5544	-0.426645	-1.3441	5.39936e-07	2.95118e-05	0.031312	ENSG00000073350
MIB1	18	21704957..21870957	11.5426	-0.314913	-1.24394	0.000179575	0.00486022	1	ENSG00000101752
AC024560.3	3	complement(197578213..197627906)	11.5223	-0.280751	-1.21483	0.00180302	0.0339373	1	ENSG00000214135
SPRR1A	1	152985231..152985500	11.5093	-1.222	-2.3327	4.5241e-05	0.00148731	1	ENSG00000169474
CYP4F11	19	complement(15912367..15934867)	11.506	-1.32207	-2.50024	0	0	0	ENSG00000171903
RSRC2	12	complement(122503458..122527000)	11.4511	-0.286104	-1.21934	0.000714094	0.0156118	1	ENSG00000111011
EIF2AK4	15	39934146..40035591	11.4281	0.266206	1.20264	0.00151735	0.0294788	1	ENSG00000128829
COL4A1	13	complement(110148963..110307149)	11.411	0.426334	1.34381	5.63175e-07	3.05802e-05	0.0326597	ENSG00000187498
ERRFI1	1	complement(8004404..8026308)	11.3979	-0.368478	-1.29099	3.37491e-05	0.00115468	1	ENSG00000116285
DPH2	1	43970000..43973369	11.3824	0.676854	1.59865	6.49925e-13	1.11181e-10	3.76904e-08	ENSG00000132768
FBXO27	19	complement(38990714..39032785)	11.3762	0.390845	1.31116	2.65243e-05	0.000937353	1	ENSG00000161243
NFKB1	4	102501329..102617302	11.3741	0.405119	1.3242	2.85288e-06	0.000129456	0.165444	ENSG00000109320
FAM110A	20	833715..857463	11.3738	-0.29066	-1.2232	0.00169994	0.0323861	1	ENSG00000125898
REXO2	11	114439386..114450279	11.3494	0.352647	1.2769	9.22613e-05	0.00272841	1	ENSG00000076043
CXXC5	5	139647299..139683882	11.3456	-0.388122	-1.30869	1.47885e-05	0.000562003	0.857616	ENSG00000171604
RTKN	2	complement(74425836..74442422)	11.3095	0.275492	1.21041	0.00166645	0.0318526	1	ENSG00000114993
TMUB2	17	44186970..44191731	11.3082	-0.284624	-1.21809	0.00159011	0.0306257	1	ENSG00000168591
SLC4A2	7	151057210..151076527	11.2952	0.448548	1.36467	1.63829e-07	1.00644e-05	0.00950076	ENSG00000164889
GCNT1	9	76419850..76507416	11.2942	-0.414414	-1.33276	1.52416e-06	7.32304e-05	0.0883891	ENSG00000187210
ADCY7	16	50246137..50318135	11.2934	-0.268463	-1.20452	0.00151218	0.0294177	1	ENSG00000121281
NTN4	12	complement(95657807..95791152)	11.2919	-0.570615	-1.48516	1.90467e-10	2.0571e-08	1.10455e-05	ENSG00000074527
RABGGTA	14	complement(24265538..24271739)	11.2784	-0.581643	-1.49655	1.73046e-10	1.8828e-08	1.00353e-05	ENSG00000100949
EXOC6B	2	complement(72175984..72826041)	11.2734	-0.321439	-1.24958	0.000132272	0.00372005	1	ENSG00000144036
STK35	20	2101611..2177038	11.2719	-0.288397	-1.22128	0.000746324	0.0161827	1	ENSG00000125834
TMEM9	1	complement(201134772..201171574)	11.2624	-0.296088	-1.22781	0.000909362	0.019121	1	ENSG00000116857
TMEM14B	6	10747759..10852753	11.2605	0.268782	1.20479	0.00223178	0.0407127	1	ENSG00000137210
ABHD11	7	complement(73736094..73738867)	11.257	0.386475	1.3072	5.55014e-05	0.00176465	1	ENSG00000106077
NECTIN4	1	complement(161070995..161089599)	11.2445	-0.740157	-1.67036	1.24448e-08	9.72642e-07	0.0007217	ENSG00000143217
ZCCHC6	9	complement(86287733..86354454)	11.2336	-0.276289	-1.21108	0.00127546	0.0254442	1	ENSG00000083223
SIVA1	14	104753100..104768494	11.2329	0.276875	1.21157	0.00165429	0.0316772	1	ENSG00000184990
DHX33	17	complement(5440912..5469060)	11.2319	0.407058	1.32598	2.8868e-06	0.00013079	0.167411	ENSG00000005100
UTP6	17	complement(31860899..31901765)	11.1899	0.271369	1.20695	0.00163918	0.0314557	1	ENSG00000108651
MIF4GD	17	complement(75266228..75271227)	11.1761	-0.315781	-1.24469	0.00090032	0.018986	1	ENSG00000125457
CORO2A	9	complement(98120975..98192640)	11.1745	-0.34292	-1.26832	7.77731e-05	0.00235767	1	ENSG00000106789
SLC45A4	8	complement(141207166..141308305)	11.1701	-1.50813	-2.84441	0	0	0	ENSG00000022567
EME1	17	50373220..50381483	11.1644	-0.331968	-1.25873	0.000264119	0.00676538	1	ENSG00000154920
CDC42EP2	11	65314818..65322429	11.1602	0.953645	1.93676	0	0	0	ENSG00000149798
SNHG7	9	complement(136721366..136728184)	11.1538	0.443326	1.35974	6.92487e-07	3.67754e-05	0.0401587	ENSG00000233016
FUT8	14	65410592..65744121	11.153	0.473003	1.388	4.39441e-08	3.06299e-06	0.00254841	ENSG00000033170
ZNHIT2	11	complement(65116403..65117708)	11.1479	0.713857	1.64018	6.00052e-07	3.24308e-05	0.0347982	ENSG00000174276
KLHL21	1	complement(6590724..6614607)	11.1304	-0.27231	-1.20774	0.00147969	0.0288342	1	ENSG00000162413
GRPEL1	4	complement(7058906..7068197)	11.111	0.416663	1.33484	3.28537e-06	0.000147124	0.190525	ENSG00000109519
IP6K2	3	complement(48688003..48740353)	11.1108	-0.449433	-1.3655	2.52894e-07	1.48892e-05	0.0146658	ENSG00000068745
PLEKHG5	1	complement(6466092..6520061)	11.1098	-0.367888	-1.29046	1.81956e-05	0.000672097	1	ENSG00000171680
R3HDM2	12	complement(57253762..57431005)	11.1064	-0.299204	-1.23047	0.000546342	0.0124298	1	ENSG00000179912
CRB3	19	6463777..6467221	11.1051	-0.303195	-1.23387	0.00262124	0.0465611	1	ENSG00000130545
PPARD	6	35342558..35428191	11.0965	-0.342785	-1.2682	0.00010748	0.00311494	1	ENSG00000112033
UBXN7	3	complement(196347662..196432474)	11.0961	-0.293275	-1.22542	0.000464965	0.0109433	1	ENSG00000163960
ZNF358	19	7515292..7521026	11.0939	0.381408	1.30261	9.19563e-05	0.00272356	1	ENSG00000198816
MAPK3	16	complement(30114105..30123506)	11.0645	-0.299829	-1.231	0.000860014	0.0182822	1	ENSG00000102882
KREMEN2	16	2963944..2968383	11.0489	-0.416312	-1.33451	9.45387e-06	0.000379411	0.548249	ENSG00000131650
EPPK1	8	complement(143857324..143878464)	11.0471	-0.563379	-1.47773	1.22029e-11	1.64193e-09	7.07671e-07	ENSG00000261150
HBEGF	5	complement(140332843..140346631)	11.0468	0.458568	1.37418	8.13928e-07	4.24091e-05	0.0472013	ENSG00000113070
GJB2	13	complement(20187470..20192898)	11.0459	-0.401555	-1.32093	2.32069e-05	0.000835391	1	ENSG00000165474
TSPAN17	5	176647387..176659054	11.0343	0.275445	1.21037	0.00164857	0.0315942	1	ENSG00000048140
RASSF10	11	13009577..13012106	11.0328	0.795789	1.73603	3.33067e-16	9.0258e-14	1.93152e-11	ENSG00000189431
FAM208B	10	5684838..5763740	11.0214	0.449894	1.36594	9.25789e-08	5.97866e-06	0.00536884	ENSG00000108021
FAM120AOS	9	complement(93446494..93453592)	10.9849	0.375	1.29684	3.46437e-05	0.00117764	1	ENSG00000188938
CAPRIN2	12	complement(30709552..30754951)	10.9833	0.524803	1.43874	8.28224e-10	8.11323e-08	4.80303e-05	ENSG00000110888
AUH	9	complement(91213815..91361913)	10.9753	-0.401173	-1.32058	2.87229e-05	0.00100586	1	ENSG00000148090
DNAJA3	16	4425805..4456775	10.9733	0.257049	1.19503	0.00272761	0.0481081	1	ENSG00000103423
MTRR	5	7851186..7906025	10.9585	0.411085	1.32969	2.03983e-06	9.47866e-05	0.118294	ENSG00000124275
BIRC3	11	102317450..102339403	10.9558	-0.530481	-1.44441	6.32136e-10	6.29877e-08	3.66589e-05	ENSG00000023445
MRPL57	13	21176645..21179084	10.946	0.374343	1.29625	0.000106086	0.00308379	1	ENSG00000173141
FAM20C	7	192969..260745	10.9375	0.455842	1.37158	3.02172e-07	1.74696e-05	0.0175236	ENSG00000177706
PLXNA2	1	complement(208022242..208244320)	10.9289	0.291376	1.22381	0.000473754	0.0111051	1	ENSG00000076356
RALGPS2	1	178725147..178921841	10.92	-0.643885	-1.56253	3.86358e-14	8.17724e-12	2.24057e-09	ENSG00000116191
B4GAT1	11	complement(66345372..66347692)	10.9109	-0.312327	-1.24171	0.00125012	0.0250421	1	ENSG00000174684
TBC1D4	13	complement(75284665..75482114)	10.8534	0.360595	1.28396	2.97348e-05	0.00103318	1	ENSG00000136111
TRIB1	8	125430321..125438405	10.8523	0.359594	1.28306	6.02661e-05	0.00189634	1	ENSG00000173334
NOTCH1	9	complement(136494444..136545862)	10.8424	-0.457481	-1.37314	6.23357e-08	4.17534e-06	0.00361497	ENSG00000148400
POLA2	11	65261762..65305589	10.8287	0.300222	1.23133	0.000569217	0.0128803	1	ENSG00000014138
NPC1	18	complement(23506184..23586898)	10.79	-0.459558	-1.37512	5.3173e-08	3.61502e-06	0.00308361	ENSG00000141458
HGH1	8	144137769..144140843	10.7822	0.474662	1.38959	4.65162e-07	2.58384e-05	0.0269757	ENSG00000235173
GOLM1	9	complement(86026146..86100173)	10.7534	0.551112	1.46522	1.00788e-09	9.74145e-08	5.84487e-05	ENSG00000135052
TFPI2	7	complement(93885397..93890991)	10.7387	1.40289	2.64431	0	0	0	ENSG00000105825
DCAF11	14	24114195..24125242	10.7313	-0.428632	-1.34596	7.43093e-07	3.91759e-05	0.0430934	ENSG00000100897
NDE1	16	15643267..15726353	10.7284	-0.396013	-1.31587	5.8392e-06	0.000247534	0.338627	ENSG00000072864
GRSF1	4	complement(70815782..70839945)	10.7117	0.376368	1.29807	1.1124e-05	0.000437358	0.645104	ENSG00000132463
ABHD3	18	complement(21650897..21704805)	10.6825	-0.266699	-1.20305	0.00264535	0.0469099	1	ENSG00000158201
DTX4	11	59171430..59208587	10.6753	-0.776289	-1.71272	0	0	0	ENSG00000110042
ALOX5	10	45374176..45446119	10.6737	-0.62659	-1.54391	1.32696e-06	6.49943e-05	0.0769532	ENSG00000012779
IRF1	5	complement(132481609..132490798)	10.6535	-0.583807	-1.4988	1.05242e-11	1.43268e-09	6.10322e-07	ENSG00000125347
GPKOW	X	complement(49113389..49123801)	10.6519	-0.338099	-1.26409	0.000727463	0.0158598	1	ENSG00000068394
PHF23	17	complement(7235028..7239722)	10.6321	0.351583	1.27596	0.000181977	0.00491534	1	ENSG00000040633
MSRB1	16	complement(1938210..1943326)	10.6308	-0.545009	-1.45903	2.50751e-08	1.83143e-06	0.00145415	ENSG00000198736
LRG1	19	complement(4536409..4540474)	10.6283	-0.394465	-1.31446	1.91203e-05	0.000701789	1	ENSG00000171236
ARHGEF16	1	3454426..3481113	10.6184	-0.598058	-1.51368	1.03809e-11	1.41649e-09	6.0201e-07	ENSG00000130762
PTGS1	9	122370530..122395703	10.5708	-1.52364	-2.87516	0	0	0	ENSG00000095303
ALDH3B1	11	68008578..68029282	10.5665	-0.499665	-1.41389	7.95665e-09	6.48065e-07	0.000461422	ENSG00000006534
TIA1	2	complement(70209444..70248660)	10.5515	-0.290801	-1.22332	0.000741346	0.0161019	1	ENSG00000116001
RRNAD1	1	156728442..156736960	10.5424	-0.457277	-1.37295	7.65803e-07	4.02633e-05	0.0444105	ENSG00000143303
CHEK2	22	complement(28687743..28742422)	10.5409	-0.482065	-1.39674	8.34171e-08	5.45996e-06	0.00483753	ENSG00000183765
FAT1	4	complement(186587783..186726722)	10.4965	0.250753	1.18983	0.00252614	0.0452159	1	ENSG00000083857
CYP1B1	2	complement(38066973..38109902)	10.4863	-0.826338	-1.77318	0	0	0	ENSG00000138061
TTC27	2	32628032..32821051	10.4742	0.369849	1.29222	6.4444e-05	0.00200819	1	ENSG00000018699
TIMP3	22	32801701..32863043	10.4698	0.459362	1.37493	2.76246e-07	1.61167e-05	0.01602	ENSG00000100234
ASL	7	66075798..66093558	10.4668	0.391243	1.31152	2.37688e-05	0.000852971	1	ENSG00000126522
ZBTB2	6	complement(151364117..151391548)	10.4457	0.468111	1.3833	0.000355088	0.00872601	1	ENSG00000181472
MYO5B	18	complement(49822813..50195093)	10.4449	-0.258672	-1.19638	0.00212119	0.0389895	1	ENSG00000167306
AKR1C1	10	4963253..4983283	10.4287	-0.519551	-1.43351	3.40093e-05	0.00116093	1	ENSG00000187134
PDF	16	complement(69328621..69330595)	10.4222	1.21741	2.3253	4.31486e-09	3.65295e-07	0.000250227	ENSG00000258429
RP11-111K18.1	7	complement(42909273..42932174)	10.3861	0.447819	1.36398	0.000635168	0.0141563	1	ENSG00000256646
RABEP1	17	5282265..5385812	10.3797	0.296953	1.22855	0.000603502	0.0135547	1	ENSG00000029725
SKA3	13	complement(21153595..21176602)	10.3797	0.467498	1.38271	6.1022e-07	3.2919e-05	0.0353879	ENSG00000165480
SMYD5	2	73214222..73227237	10.3469	0.440021	1.35662	1.90851e-06	8.91849e-05	0.110678	ENSG00000135632
MPC1	6	complement(166364919..166383013)	10.3433	0.341979	1.26749	0.000981152	0.0203793	1	ENSG00000060762
ATP13A2	1	complement(16985958..17011928)	10.3299	0.315231	1.24421	0.000340373	0.00841026	1	ENSG00000159363
KIRREL	1	157993273..158100262	10.323	0.421521	1.33934	9.16959e-07	4.70586e-05	0.0531763	ENSG00000183853
ATG16L1	2	233210051..233295674	10.3078	0.350109	1.27466	5.92996e-05	0.00186795	1	ENSG00000085978
DPCD	10	101570560..101609668	10.3048	0.316666	1.24545	0.00180151	0.0339198	1	ENSG00000166171
TMCO1	1	complement(165724293..165827755)	10.2817	0.291584	1.22398	0.000872016	0.0184832	1	ENSG00000143183
MFSD6	2	190408355..190509205	10.2638	-0.352312	-1.27661	5.13132e-05	0.00165688	1	ENSG00000151690
CARHSP1	16	complement(8852942..8869012)	10.2566	-0.315345	-1.24431	0.000309218	0.00775277	1	ENSG00000153048
TEX10	9	complement(100302077..100352939)	10.2563	0.390071	1.31046	6.13215e-06	0.000259075	0.355616	ENSG00000136891
SCRN2	17	complement(47837692..47841333)	10.2492	-0.663633	-1.58407	4.64503e-07	2.58269e-05	0.0269375	ENSG00000141295
ITPKC	19	40717103..40740860	10.2468	-0.969092	-1.95761	2.00173e-13	3.70877e-11	1.16084e-08	ENSG00000086544
NOC3L	10	complement(94333226..94362959)	10.2437	0.396088	1.31594	9.89844e-06	0.000394523	0.574031	ENSG00000173145
RARRES3	11	63536809..63546462	10.2279	-0.857658	-1.81209	3.3265e-09	2.88788e-07	0.00019291	ENSG00000133321
TRERF1	6	complement(42224931..42452051)	10.214	-0.260484	-1.19788	0.00231771	0.0420421	1	ENSG00000124496
IL6ST	5	complement(55935095..55994993)	10.2102	0.523659	1.4376	2.96064e-05	0.00103057	1	ENSG00000134352
ESPL1	12	53268299..53293643	10.2074	-0.421973	-1.33976	7.2028e-07	3.81465e-05	0.0417705	ENSG00000135476
SLX1A-SULT1A3	16	30193892..30204310	10.1988	-0.311322	-1.24084	0.000455745	0.0107481	1	ENSG00000213599
TMEM41B	11	complement(9280654..9314780)	10.1934	-0.418805	-1.33682	2.84194e-06	0.000129161	0.16481	ENSG00000166471
ANKZF1	2	219229757..219236669	10.1815	-0.309717	-1.23946	0.000363817	0.00891736	1	ENSG00000163516
DNTTIP2	1	complement(93866283..93879918)	10.1723	0.396281	1.31611	4.20406e-06	0.000183586	0.243802	ENSG00000067334
ORAI1	12	121626550..121642677	10.1631	0.493719	1.40807	5.07226e-07	2.7908e-05	0.029415	ENSG00000276045
OGFOD1	16	56451490..56479100	10.1612	0.453501	1.36936	2.44717e-07	1.44517e-05	0.0141916	ENSG00000087263
SHMT1	17	complement(18327860..18363563)	10.152	-0.331869	-1.25864	0.000186626	0.00501583	1	ENSG00000176974
SLC35F6	2	26764284..26781231	10.1327	0.402534	1.32183	9.65737e-06	0.000386242	0.56005	ENSG00000213699
MAOA	X	43654907..43746824	10.1233	-0.314492	-1.24357	0.000328891	0.00817183	1	ENSG00000189221
COA7	1	complement(52684451..52698366)	10.1113	0.707281	1.63272	5.03276e-08	3.43769e-06	0.0029186	ENSG00000162377
RAI14	5	34656237..34832627	10.1076	0.776217	1.71263	0	0	0	ENSG00000039560
FAM72D	1	145096000..145112696	10.1006	-0.738001	-1.66786	4.14663e-08	2.90424e-06	0.00240471	ENSG00000215784
TRIO	5	14143702..14532128	10.0907	0.261945	1.19909	0.00158787	0.0305926	1	ENSG00000038382
PDHB	3	complement(58427630..58433857)	10.0878	-0.284541	-1.21802	0.00132463	0.0262177	1	ENSG00000168291
NRP2	2	205681990..205798133	10.0797	0.299192	1.23046	0.000343303	0.00847905	1	ENSG00000118257
ARHGAP5	14	32076114..32159728	10.0754	-0.25532	-1.1936	0.00248026	0.0445863	1	ENSG00000100852
GFM1	3	158644278..158692575	10.0742	0.518674	1.43264	1.31622e-09	1.24114e-07	7.63304e-05	ENSG00000168827
MAP3K6	1	complement(27355184..27366892)	10.05	-0.474212	-1.38916	9.35426e-08	6.03418e-06	0.00542472	ENSG00000142733
CDCA3	12	complement(6844793..6852066)	10.0225	-0.36343	-1.28648	3.32857e-05	0.00114152	1	ENSG00000111665

## Sheet: 1wkr
Name	Chromosome	Region	Max group mean	Log₂ fold change	Fold change	P-value	FDR p-value	Bonferroni	ENSEMBL
MT-ND2	MT	4470..5511	3249.04	0.306864	1.23702	0.000144877	0.00651296	1	ENSG00000198763
MT-CYB	MT	14747..15887	2776.77	0.667622	1.58845	1.11022e-16	6.07397e-14	6.43841e-12	ENSG00000198727
KRT13	17	complement(41500981..41505705)	1994.68	-0.41175	-1.3303	3.37468e-07	3.39176e-05	0.0195704	ENSG00000171401
GAPDH	12	6533927..6538374	1858.07	-0.30177	-1.23266	0.000185012	0.00794168	1	ENSG00000111640
KRT14	17	complement(41582279..41586921)	1497.51	-0.516419	-1.4304	1.61724e-10	3.32577e-08	9.37867e-06	ENSG00000186847
ACTB	7	complement(5527151..5563784)	1278.96	0.269198	1.20514	0.000855444	0.0278077	1	ENSG00000075624
KRT5	12	complement(52514575..52520687)	1249.2	-0.758161	-1.69133	0	0	0	ENSG00000186081
KRT6A	12	complement(52487174..52493257)	1012.97	-0.329991	-1.25701	4.40267e-05	0.00240414	1	ENSG00000205420
MT-ND1	MT	3307..4262	998.446	0.367344	1.28998	5.83788e-06	0.000419517	0.33855	ENSG00000198888
TXN	9	complement(110243811..110256640)	793.416	0.412075	1.3306	3.73003e-07	3.67103e-05	0.0216312	ENSG00000136810
RPL35	9	complement(124857880..124861981)	760.355	0.278749	1.21314	0.00057593	0.0201931	1	ENSG00000136942
SLC7A5	16	complement(87830023..87869488)	744.932	0.409432	1.32816	3.98366e-07	3.89966e-05	0.023102	ENSG00000103257
MTRNR2L12	3	complement(96617188..96618236)	680.616	-0.58156	-1.49647	8.10241e-13	2.56762e-10	4.69875e-08	ENSG00000269028
TUBB4B	9	137241213..137243707	575.414	0.513127	1.42714	2.35695e-10	4.74598e-08	1.36684e-05	ENSG00000188229
SCD	10	100347124..100364834	566.499	-0.689426	-1.61264	0	0	0	ENSG00000099194
HSPA8	11	complement(123057489..123063230)	562.185	0.331174	1.25804	4.14463e-05	0.00229128	1	ENSG00000109971
S100A14	1	complement(153614255..153616986)	555.452	-0.284592	-1.21807	0.000454572	0.0166618	1	ENSG00000189334
HSPB1	7	76302544..76304295	468.413	-0.31172	-1.24119	0.000122054	0.00563548	1	ENSG00000106211
IGFBP3	7	complement(45912245..45921874)	463.176	-0.960949	-1.94659	0	0	0	ENSG00000146674
FTL	19	48965301..48966878	462.616	-0.281532	-1.21548	0.000556159	0.0196066	1	ENSG00000087086
LDHA	11	18394388..18408425	432.881	-0.370638	-1.29292	4.48368e-06	0.000333356	0.260017	ENSG00000134333
DDIT4	10	72273920..72276036	425.707	-0.929618	-1.90477	3.39728e-14	1.34462e-11	1.97015e-09	ENSG00000168209
PGAM1	10	97426160..97433441	414.053	-0.256244	-1.19436	0.00155722	0.0442677	1	ENSG00000171314
MTRNR2L8	11	complement(10507887..10509189)	379.333	-0.650068	-1.56924	1.55431e-15	7.21101e-13	9.01377e-11	ENSG00000255823
MAL2	8	119165034..119245673	363.738	-0.267928	-1.20408	0.000932679	0.0297186	1	ENSG00000147676
UBC	12	complement(124911604..124917368)	361.885	-0.302924	-1.23364	0.000181231	0.00780827	1	ENSG00000150991
ID1	20	31605283..31606515	348.113	-0.334732	-1.26114	4.02541e-05	0.00224032	1	ENSG00000125968
SET	9	128683424..128696400	336.64	0.270827	1.2065	0.000815211	0.0267245	1	ENSG00000119335
CALR	19	12938578..12944489	314.65	-0.259692	-1.19722	0.00135986	0.0397885	1	ENSG00000179218
SERPINB2	18	63871692..63903890	287.274	-0.257437	-1.19535	0.00150418	0.0430767	1	ENSG00000197632
ALDOA	16	30053090..30070457	265.933	-0.308807	-1.23868	0.000134405	0.0060894	1	ENSG00000149925
ANP32B	9	97983361..98015943	258.937	0.272886	1.20822	0.000803789	0.0264398	1	ENSG00000136938
LCN2	9	128149071..128153455	253.755	-0.672532	-1.59387	2.22045e-16	1.17062e-13	1.28768e-11	ENSG00000148346
UCA1_1	19	15828961..15836320	250.932	-0.348142	-1.27292	1.85206e-05	0.00114871	1	ENSG00000214049
PGK1	X	78065188..78129296	248.473	-0.546015	-1.46005	1.53241e-11	3.79775e-09	8.88674e-07	ENSG00000102144
PTGES	9	complement(129738331..129753047)	239.899	0.672671	1.59402	2.22045e-16	1.17062e-13	1.28768e-11	ENSG00000148344
CD9	12	6199715..6238271	231.93	-0.413139	-1.33158	3.56733e-07	3.53635e-05	0.0206876	ENSG00000010278
PSMB7	9	complement(124353466..124415444)	217.516	0.340943	1.26658	2.95496e-05	0.00171364	1	ENSG00000136930
PRNP	20	4686236..4701590	210.973	0.465786	1.38107	1.01446e-08	1.38424e-06	0.000588303	ENSG00000171867
KDM1A	1	23019448..23083689	205.349	-0.990635	-1.98706	0	0	0	ENSG00000004487
HSPA1A	6	31815464..31817946	196.606	0.325494	1.25309	6.39994e-05	0.00329029	1	ENSG00000204389
SERPINB1	6	complement(2832332..2842006)	191.936	-0.672247	-1.59355	1.11022e-16	6.07397e-14	6.43841e-12	ENSG00000021355
ID3	1	complement(23557918..23559794)	166.942	-0.448211	-1.36435	4.52159e-08	5.38431e-06	0.00262216	ENSG00000117318
NME1-NME2	17	51153590..51171744	165.92	0.263484	1.20037	0.00139137	0.0404962	1	ENSG00000011052
IFITM3	11	complement(319669..327537)	162.2	0.266419	1.20282	0.00121212	0.036346	1	ENSG00000142089
MORF4L2	X	complement(103675496..103688158)	156.532	-0.321199	-1.24937	8.19085e-05	0.00406999	1	ENSG00000123562
CKB	14	complement(103519659..103523111)	147.149	-0.413842	-1.33223	3.98762e-07	3.89966e-05	0.023125	ENSG00000166165
H1F0	22	37805093..37807436	143.787	0.303399	1.23405	0.000206515	0.00868471	1	ENSG00000189060
HIST1H2BK	6	complement(27146418..27146798)	142.614	0.699266	1.62368	2.55351e-15	1.16601e-12	1.48083e-10	ENSG00000197903
PSAT1	9	78297143..78330093	142.607	0.82864	1.77601	0	0	0	ENSG00000135069
CLDN1	3	complement(190305701..190322475)	139.238	-0.326747	-1.25418	5.94583e-05	0.00309803	1	ENSG00000163347
TM4SF1	3	complement(149369022..149377865)	139.099	-0.435424	-1.35231	8.88006e-08	1.00462e-05	0.00514972	ENSG00000169908
COX5B	2	97646040..97648383	135.595	-0.326057	-1.25358	7.81943e-05	0.00390918	1	ENSG00000135940
TSPO	22	43151514..43163242	134.074	0.268379	1.20445	0.00114662	0.0347777	1	ENSG00000100300
NDUFA8	9	complement(122144058..122159819)	129.509	0.299645	1.23084	0.000361867	0.0139716	1	ENSG00000119421
APOBEC3B	22	38982347..38992804	129.043	0.341059	1.26669	3.33398e-05	0.00189553	1	ENSG00000179750
FGFBP1	4	complement(15935569..15938740)	127.2	-0.423909	-1.34156	3.13848e-07	3.17085e-05	0.0182007	ENSG00000137440
SDC1	2	complement(20200797..20225433)	122.637	-0.262121	-1.19924	0.00129469	0.0383462	1	ENSG00000115884
LAPTM4B	8	97775057..97853013	122.613	-0.424485	-1.34209	1.99779e-07	2.1219e-05	0.0115856	ENSG00000104341
KRT18	12	52948871..52952901	121.773	0.281578	1.21552	0.000558804	0.0196878	1	ENSG00000111057
CRABP2	1	complement(156699606..156705816)	120.063	-2.45333	-5.4768	0	0	0	ENSG00000143320
H1FX	3	complement(129314771..129316277)	117.98	-0.396233	-1.31607	1.70214e-06	0.000141015	0.0987106	ENSG00000184897
GPX2	14	complement(64939152..64942905)	117.67	0.303929	1.2345	0.00024012	0.00992519	1	ENSG00000176153
SCGB1A1	11	62405103..62423195	117.614	-1.18309	-2.27063	0	0	0	ENSG00000149021
SRSF2	17	complement(76734115..76737374)	114.566	0.333632	1.26018	4.47571e-05	0.00243943	1	ENSG00000161547
NCL	2	complement(231453531..231483641)	110.204	0.277654	1.21222	0.000621428	0.0214007	1	ENSG00000115053
SRSF1	17	complement(58003360..58007346)	110.113	0.470212	1.38531	8.77146e-09	1.21692e-06	0.000508674	ENSG00000136450
TOP2A	17	complement(40388516..40417950)	109.082	-0.339707	-1.2655	2.85979e-05	0.00166846	1	ENSG00000131747
FDFT1	8	11795573..11839309	108.349	-0.27337	-1.20863	0.000772386	0.0255572	1	ENSG00000079459
LAMC2	1	183186238..183244900	106.78	0.340155	1.26589	2.79666e-05	0.00163988	1	ENSG00000058085
SURF4	9	complement(133361449..133376166)	106.359	0.396172	1.31601	1.2427e-06	0.000106765	0.0720665	ENSG00000148248
DSG2	18	31498043..31549008	106.119	-0.38346	-1.30447	2.35202e-06	0.00018997	0.136398	ENSG00000046604
IRF6	1	complement(209785623..209806175)	105.327	-0.461797	-1.37726	1.40809e-08	1.86434e-06	0.000816581	ENSG00000117595
HMGCS1	5	complement(43289395..43313512)	105.239	-0.327852	-1.25514	5.63921e-05	0.00295954	1	ENSG00000112972
ALDH1A3	15	100877714..100916626	100.12	0.303686	1.23429	0.000187368	0.00800726	1	ENSG00000184254
ANLN	7	36389806..36453791	100.018	-0.279494	-1.21377	0.000582807	0.0203674	1	ENSG00000011426
CTNNAL1	9	complement(108942569..109013529)	98.0078	0.285743	1.21904	0.000481787	0.0174188	1	ENSG00000119326
SERPINB13	18	63586989..63604639	97.8447	-0.266274	-1.2027	0.001082	0.033264	1	ENSG00000197641
ATF4	22	39519695..39522685	94.6236	0.743969	1.67478	0	0	0	ENSG00000128272
PRPF19	11	complement(60890730..60906588)	94.0814	0.259048	1.19669	0.00159782	0.0450903	1	ENSG00000110107
AGPAT2	9	complement(136673143..136687423)	93.2537	0.443822	1.3602	8.88687e-08	1.00462e-05	0.00515368	ENSG00000169692
CALM3	19	46601074..46610793	92.6414	-0.356323	-1.28016	1.31166e-05	0.000848003	0.760658	ENSG00000160014
SEC61B	9	99222064..99230615	90.7949	0.391921	1.31214	3.22567e-06	0.000250419	0.187063	ENSG00000106803
SEC61A1	3	128051641..128071683	89.433	0.256668	1.19472	0.00164204	0.0460693	1	ENSG00000058262
HNRNPAB	5	178204507..178211163	87.5059	0.275932	1.21078	0.000837387	0.0273587	1	ENSG00000197451
RAD21	8	complement(116845935..116874866)	86.4622	-0.261021	-1.19833	0.00133018	0.0391373	1	ENSG00000164754
TARS	5	33440696..33469539	86.0902	0.447959	1.36411	3.80817e-08	4.61051e-06	0.00220843	ENSG00000113407
CCT2	12	69585334..69601570	86.0368	0.260163	1.19761	0.00143882	0.0415953	1	ENSG00000166226
HCAR2	12	complement(122701293..122703343)	85.8261	-0.403998	-1.32317	1.07154e-06	9.38678e-05	0.0621405	ENSG00000182782
INSIG1	7	155297776..155310235	85.0612	-1.17224	-2.25361	0	0	0	ENSG00000186480
GPI	19	34359480..34402156	83.3285	-0.349483	-1.2741	1.72582e-05	0.00107849	1	ENSG00000105220
SLC1A5	19	complement(46774883..46788594)	81.634	0.581888	1.49681	1.43507e-12	4.35722e-10	8.32228e-08	ENSG00000105281
KRT15	17	complement(41513743..41522529)	81.3929	-0.382742	-1.30382	2.51422e-06	0.000201388	0.145805	ENSG00000171346
GARS	7	30594681..30634033	81.3725	0.376557	1.29824	4.14232e-06	0.000310785	0.240222	ENSG00000106105
DNAJA1	9	33025211..33039907	81.1025	0.408766	1.32755	7.0243e-07	6.41501e-05	0.0407353	ENSG00000086061
HMGB2	4	complement(173331695..173335125)	79.8823	-0.317888	-1.2465	0.000112656	0.00526866	1	ENSG00000164104
UPK3BL	7	complement(102637025..102642791)	79.0559	-0.684996	-1.6077	5.55112e-16	2.72814e-13	3.2192e-11	ENSG00000267368
EMP1	12	13196716..13219939	78.4272	-0.378407	-1.29991	3.2218e-06	0.000250419	0.186839	ENSG00000134531
CALB1	8	complement(90058608..90095475)	77.4338	-0.824625	-1.77108	0	0	0	ENSG00000104327
POLR2L	11	complement(837356..842545)	77.3218	0.305545	1.23589	0.000314799	0.0124613	1	ENSG00000177700
S100A9	1	153357854..153361027	76.5738	-3.59263	-12.0639	0	0	0	ENSG00000163220
POLE3	9	complement(113407235..113410672)	76.5669	0.556674	1.47087	1.69136e-11	4.13862e-09	9.80852e-07	ENSG00000148229
MFSD14B	9	94374551..94461042	76.0718	0.363788	1.2868	9.40935e-06	0.000633024	0.545667	ENSG00000148110
YWHAH	22	31944461..31957603	75.6851	0.294452	1.22642	0.00036686	0.0141174	1	ENSG00000128245
EHF	11	34621093..34661057	73.9618	-0.319915	-1.24826	9.18664e-05	0.00448822	1	ENSG00000135373
NDUFA6	22	complement(42085525..42090955)	73.9029	0.309543	1.23932	0.000235757	0.00978671	1	ENSG00000184983
SSNA1	9	137188647..137190370	73.594	0.507604	1.42169	2.56204e-09	3.96207e-07	0.000148578	ENSG00000176101
EIF3D	22	complement(36510850..36529436)	73.2619	0.25888	1.19655	0.0015688	0.0445096	1	ENSG00000100353
CDK4	12	complement(57747727..57756013)	72.1033	0.266524	1.20291	0.00119492	0.0359605	1	ENSG00000135446
ARHGDIA	17	complement(81867721..81871406)	71.6102	0.357471	1.28118	1.46307e-05	0.000929317	0.848466	ENSG00000141522
ISG15	1	1001138..1014541	70.8937	1.00285	2.00396	0	0	0	ENSG00000187608
FASN	17	complement(82078333..82098332)	70.8892	-0.478333	-1.39313	3.92525e-09	5.80697e-07	0.000227633	ENSG00000169710
FEN1	11	61792637..61797244	70.8833	0.314639	1.2437	0.000143997	0.00647842	1	ENSG00000168496
IARS	9	complement(92210207..92293756)	70.7909	0.446893	1.3631	4.0258e-08	4.84366e-06	0.00233464	ENSG00000196305
TFRC	3	complement(196027183..196082189)	70.1755	0.4313	1.34845	1.1512e-07	1.25963e-05	0.00667604	ENSG00000072274
TMBIM1	2	complement(218274192..218292586)	69.9651	-0.25714	-1.19511	0.00164058	0.0460553	1	ENSG00000135926
DKK1	10	52314296..52318042	68.7203	0.326074	1.2536	8.74161e-05	0.00430708	1	ENSG00000107984
SAT1	X	23783173..23786226	66.2644	-1.36648	-2.57841	0	0	0	ENSG00000130066
LAD1	1	complement(201373244..201399915)	66.2327	0.285245	1.21862	0.000524644	0.0187002	1	ENSG00000159166
PPP1CB	2	28751640..28802940	64.7994	-0.293099	-1.22527	0.000330318	0.0129694	1	ENSG00000213639
JTB	1	complement(153974269..153977688)	64.4873	0.267184	1.20346	0.00154909	0.0441015	1	ENSG00000143543
ANO1	11	70078302..70189528	64.175	0.392981	1.3131	1.48753e-06	0.000125385	0.0862647	ENSG00000131620
MT1X	16	56682424..56684196	64.144	-0.720064	-1.64725	4.44089e-16	2.20116e-13	2.57536e-11	ENSG00000187193
ATP1B1	1	169105697..169132722	63.4393	-0.358921	-1.28247	1.4074e-05	0.000897885	0.816177	ENSG00000143153
ANXA10	4	168092515..168187690	63.1417	-0.357064	-1.28082	2.08526e-05	0.00127026	1	ENSG00000109511
KRT4	12	complement(52806549..52814551)	63.1407	-2.40124	-5.28257	0	0	0	ENSG00000170477
CDK1	10	60778331..60794852	63.1285	-0.27656	-1.2113	0.000757899	0.025173	1	ENSG00000170312
EEF1A2	20	complement(63488013..63499315)	62.7693	-0.329879	-1.25691	7.92286e-05	0.00394727	1	ENSG00000101210
TUBA4A	2	complement(219249711..219278170)	62.5999	0.26943	1.20533	0.00103051	0.0320264	1	ENSG00000127824
RNF181	2	85595725..85597613	62.3972	-0.27337	-1.20863	0.0013598	0.0397885	1	ENSG00000168894
SLPI	20	complement(45252239..45254564)	61.3199	-0.358044	-1.28169	7.55925e-05	0.00379546	1	ENSG00000124107
NDRG1	8	complement(133237171..133302022)	60.701	-1.59834	-3.02795	0	0	0	ENSG00000104419
PHPT1	9	136848724..136851027	60.5696	0.359241	1.28275	2.12295e-05	0.00129051	1	ENSG00000054148
CH17-360D5.3	10	complement(47970043..47973496)	60.3502	0.616312	1.53295	3.89233e-12	1.10109e-09	2.25724e-07	ENSG00000273760
APP	21	complement(25880550..26171128)	59.5779	-0.286478	-1.21966	0.000448735	0.0165331	1	ENSG00000142192
MCM3	6	complement(52264009..52284881)	59.3566	0.292799	1.22501	0.000377909	0.0144467	1	ENSG00000112118
PTGES2	9	complement(128120693..128128462)	58.1294	0.289318	1.22206	0.000471151	0.0171562	1	ENSG00000148334
MYH9	22	complement(36281281..36388018)	58.1283	0.608332	1.5245	8.16014e-14	3.01416e-11	4.73223e-09	ENSG00000100345
IRAK1	X	complement(154010500..154019989)	57.9093	0.273778	1.20897	0.000871598	0.0281592	1	ENSG00000184216
MAP2K1	15	66386817..66492312	57.7126	-0.285361	-1.21871	0.000528608	0.0187953	1	ENSG00000169032
DDX21	10	68956128..68985073	57.1926	0.297705	1.22919	0.000280267	0.0112527	1	ENSG00000165732
H2BFS	21	43565189..43565648	56.3138	0.790699	1.72991	3.33067e-16	1.69432e-13	1.93152e-11	ENSG00000234289
KHSRP	19	complement(6413348..6424794)	56.1278	0.32548	1.25308	7.38423e-05	0.00371724	1	ENSG00000088247
NOLC1	10	102152176..102163871	56.0393	0.317332	1.24602	0.00011608	0.00541133	1	ENSG00000166197
WARS	14	complement(100333788..100376805)	55.1587	0.46688	1.38212	1.13905e-08	1.52554e-06	0.000660558	ENSG00000140105
UBAC1	9	complement(135932969..135961380)	54.9259	0.322405	1.25041	0.000101289	0.00487371	1	ENSG00000130560
AHSA1	14	77457870..77469474	54.8862	0.262031	1.19917	0.00157494	0.0445747	1	ENSG00000100591
TP63	3	189631416..189897279	54.7036	-0.266302	-1.20272	0.0010918	0.0334926	1	ENSG00000073282
CDC26	9	complement(113255835..113275589)	54.2897	0.33139	1.25822	0.000125463	0.0057562	1	ENSG00000176386
CTA-392E5.1	8	85839705..85951083	54.1709	0.508211	1.42229	1.32711e-08	1.76518e-06	0.000769618	ENSG00000253154
TOMM22	22	38681948..38685421	53.9368	0.434512	1.35145	2.25668e-07	2.37083e-05	0.013087	ENSG00000100216
ZDHHC12	9	complement(128720869..128724127)	53.8729	0.296935	1.22853	0.000363775	0.0140173	1	ENSG00000160446
SNRPD3	22	24555503..24609980	53.6899	0.290452	1.22302	0.000492394	0.017736	1	ENSG00000100028
FAM120A	9	93451722..93566107	53.5761	0.332154	1.25889	4.72058e-05	0.0025442	1	ENSG00000048828
PTPA	9	129110950..129148946	53.221	0.262412	1.19948	0.00135104	0.0396104	1	ENSG00000119383
PLTP	20	complement(45898621..45912155)	53.1877	-0.265549	-1.20209	0.00143705	0.0415649	1	ENSG00000100979
MRPS2	9	135499984..135504673	52.9848	0.538714	1.45268	1.25807e-10	2.62438e-08	7.29579e-06	ENSG00000122140
FKBP8	19	complement(18531751..18544077)	52.0485	-0.260664	-1.19803	0.00169486	0.0471702	1	ENSG00000105701
PYGB	20	25248069..25298014	51.9372	0.288508	1.22138	0.000451604	0.0166176	1	ENSG00000100994
SPRR1B	1	153031202..153032900	51.2395	0.578526	1.49332	4.81838e-10	8.7321e-08	2.79427e-05	ENSG00000169469
SQSTM1	5	179806398..179838078	50.7531	0.449607	1.36567	3.6864e-08	4.48812e-06	0.00213782	ENSG00000161011
ITM2B	13	48233158..48270357	50.6909	-0.288953	-1.22175	0.000383076	0.0145962	1	ENSG00000136156
UBE2L3	22	21549447..21624034	50.6474	0.42141	1.33924	3.42123e-07	3.42667e-05	0.0198404	ENSG00000185651
EIF3B	7	2354086..2380745	50.1915	0.270485	1.20621	0.000899758	0.0288111	1	ENSG00000106263
SLC43A3	11	complement(57406954..57427580)	49.8962	0.700249	1.62478	0	0	0	ENSG00000134802
C3	19	complement(6677704..6730562)	49.7222	-0.563723	-1.47808	5.02587e-12	1.37481e-09	2.9146e-07	ENSG00000125730
RIPK4	21	complement(41739369..41767106)	49.6293	-0.377828	-1.29938	4.70789e-06	0.000346472	0.27302	ENSG00000183421
ADK	10	74151185..74709303	49.1282	-0.268535	-1.20458	0.00120891	0.0362872	1	ENSG00000156110
IFI44	1	78649796..78664078	48.9415	0.985187	1.97957	0	0	0	ENSG00000137965
CCDC85B	11	65890112..65891635	48.4675	-0.425875	-1.34339	6.86277e-07	6.30031e-05	0.0397986	ENSG00000175602
GALNT12	9	98807699..98850081	48.2033	0.319335	1.24776	0.000122023	0.00563548	1	ENSG00000119514
PHF5A	22	complement(41459717..41468725)	47.851	0.542555	1.45655	5.29987e-10	9.51548e-08	3.0735e-05	ENSG00000100410
AQP3	9	complement(33441154..33447611)	47.8439	-0.290217	-1.22282	0.000490252	0.0176698	1	ENSG00000165272
EIF5	14	103333544..103345025	47.5383	0.31804	1.24664	9.6793e-05	0.00468158	1	ENSG00000100664
RANGAP1	22	complement(41245611..41286251)	47.1901	0.503097	1.41725	9.53858e-10	1.61271e-07	5.53161e-05	ENSG00000100401
RRM2	2	10122328..10131419	46.6556	0.268997	1.20497	0.00107228	0.0330276	1	ENSG00000171848
RCC1	1	28505943..28539300	46.1933	0.273211	1.20849	0.000953749	0.0302405	1	ENSG00000180198
WASF2	1	complement(27404226..27490158)	46.0837	-0.336936	-1.26307	4.04256e-05	0.00224771	1	ENSG00000158195
SIGMAR1	9	complement(34634722..34637809)	46.0611	0.277872	1.21241	0.000973679	0.0307045	1	ENSG00000147955
TMEM203	9	complement(137204082..137205638)	45.8264	0.269527	1.20541	0.00166079	0.0464154	1	ENSG00000187713
RTCB	22	complement(32387582..32412255)	45.3113	0.357029	1.28079	1.89424e-05	0.00117112	1	ENSG00000100220
EIF3J	15	44537057..44563029	45.2275	0.383486	1.30449	4.14258e-06	0.000310785	0.240237	ENSG00000104131
DDX5	17	complement(64499616..64508199)	44.9718	0.437504	1.35426	9.01667e-08	1.01533e-05	0.00522894	ENSG00000108654
PPIF	10	79347469..79355337	44.8221	0.324561	1.25228	0.000106582	0.00504974	1	ENSG00000108179
RND3	2	complement(150468195..150539011)	44.282	-0.301423	-1.23236	0.000279472	0.0112393	1	ENSG00000115963
RP11-161H23.5	12	complement(49265156..49273306)	43.7978	0.739201	1.66925	2.05057e-08	2.63089e-06	0.00118916	ENSG00000258232
SFPQ	1	complement(35176378..35193148)	43.7258	0.605797	1.52182	1.43996e-13	5.06098e-11	8.35061e-09	ENSG00000116560
ACO2	22	41469125..41528989	43.6339	0.261956	1.1991	0.00154227	0.0439722	1	ENSG00000100412
TNFRSF12A	16	3018445..3022383	43.534	0.280662	1.21475	0.00098194	0.0308978	1	ENSG00000006327
AUP1	2	complement(74526645..74529939)	43.5334	0.271486	1.20705	0.00120139	0.0360969	1	ENSG00000115307
HCFC1R1	16	complement(3022620..3024286)	43.2171	-0.300277	-1.23138	0.000513498	0.0183593	1	ENSG00000103145
PLK2	5	complement(58453982..58460260)	42.932	-0.674755	-1.59633	3.33067e-16	1.69432e-13	1.93152e-11	ENSG00000145632
SPR	2	72887360..72892158	42.5571	0.402594	1.32188	3.36805e-06	0.000259734	0.19532	ENSG00000116096
TMEM256	17	complement(7402975..7404137)	42.3582	-0.291365	-1.2238	0.0015759	0.0445803	1	ENSG00000205544
GLUL	1	complement(182381704..182392206)	42.153	-0.547248	-1.4613	2.13327e-11	5.02897e-09	1.23713e-06	ENSG00000135821
FERMT1	20	complement(6074845..6123544)	41.9644	0.443809	1.36019	7.19806e-08	8.31534e-06	0.0041743	ENSG00000101311
P4HA1	10	complement(73007217..73096974)	41.9305	-0.765204	-1.69961	0	0	0	ENSG00000122884
RBM3	X	48574449..48579066	41.8745	-0.281878	-1.21578	0.000681281	0.0230641	1	ENSG00000102317
BCAM	19	44809059..44821420	41.8172	-0.379411	-1.30081	4.19522e-06	0.000313922	0.243289	ENSG00000187244
BLCAP	20	complement(37492472..37527931)	41.7462	0.31381	1.24299	0.000154094	0.00684767	1	ENSG00000166619
GLE1	9	128504700..128542288	41.6206	0.468794	1.38395	1.85407e-08	2.4054e-06	0.00107521	ENSG00000119392
SNU13	22	complement(41673930..41690504)	41.6152	0.371737	1.29391	9.44549e-06	0.000634719	0.547763	ENSG00000100138
HMGN4	6	26538405..26546254	41.542	-0.28124	-1.21524	0.00128239	0.0380791	1	ENSG00000182952
FAM84B	8	complement(126552442..126558393)	41.5161	-0.383212	-1.30424	3.25823e-06	0.000252272	0.188951	ENSG00000168672
IL1RN	2	113107214..113134016	41.4734	0.333017	1.25965	6.55137e-05	0.00335625	1	ENSG00000136689
STMN3	20	complement(63639705..63657682)	40.939	0.294535	1.22649	0.000427632	0.0159173	1	ENSG00000197457
FARSA	19	complement(12922479..12934037)	40.568	0.2684	1.20447	0.00145806	0.041984	1	ENSG00000179115
NUDC	1	26900238..26946862	40.4118	0.269973	1.20578	0.00127596	0.0379277	1	ENSG00000090273
TXN2	22	complement(36467036..36482030)	39.8916	0.337042	1.26316	7.60238e-05	0.00381052	1	ENSG00000100348
SURF2	9	133356552..133361169	39.8888	0.699805	1.62428	6.20502e-08	7.22573e-06	0.00359842	ENSG00000148291
KIF2C	1	44739818..44767767	39.7399	-0.350106	-1.27465	2.59068e-05	0.00154249	1	ENSG00000142945
C9orf69	9	complement(136114581..136118863)	39.6617	0.314318	1.24342	0.000164289	0.00721232	1	ENSG00000238227
SREBF1	17	complement(17810399..17837002)	39.6255	-0.435236	-1.35213	1.06049e-07	1.1664e-05	0.00615001	ENSG00000072310
GNPDA1	5	complement(141991749..142013041)	39.53	0.274823	1.20985	0.000928371	0.0296139	1	ENSG00000113552
APOBEC3C	22	39014083..39020352	39.4326	0.318371	1.24692	0.000150208	0.00670584	1	ENSG00000244509
SAA1	11	18266174..18269977	39.3565	-0.587813	-1.50297	7.30549e-06	0.00050785	0.42366	ENSG00000173432
FOXM1	12	complement(2857681..2877155)	39.2649	0.257732	1.1956	0.00179554	0.0493727	1	ENSG00000111206
C20orf27	20	complement(3753508..3768387)	39.129	0.351293	1.2757	3.29645e-05	0.00187761	1	ENSG00000101220
RBMX	X	complement(136848004..136880764)	38.9727	0.270737	1.20642	0.000996771	0.0312331	1	ENSG00000147274
PDZK1IP1	1	complement(47183593..47191044)	38.8867	-0.968571	-1.9569	3.70814e-14	1.43362e-11	2.15043e-09	ENSG00000162366
CDC42EP1	22	37560447..37569405	38.8568	0.705846	1.6311	1.11022e-16	6.07397e-14	6.43841e-12	ENSG00000128283
RAB6A	11	complement(73675638..73761137)	38.807	-0.33247	-1.25917	5.70436e-05	0.00299102	1	ENSG00000175582
WDR5	9	134135365..134159968	38.4283	0.676621	1.59839	6.66134e-16	3.2192e-13	3.86304e-11	ENSG00000196363
AC234582.1	1	155190050..155191339	38.3523	-0.979623	-1.97195	3.32877e-11	7.57028e-09	1.93042e-06	ENSG00000279487
AL513122.2	9	121300103..121332603	37.9297	0.328972	1.25612	0.000109269	0.00514566	1	ENSG00000283430
TOMM40	19	44890569..44903689	37.673	0.329265	1.25637	7.87651e-05	0.00393167	1	ENSG00000130204
LRRC8A	9	128882112..128918039	37.4289	0.333111	1.25973	5.47851e-05	0.00288827	1	ENSG00000136802
DKC1	X	154762742..154777689	37.1849	0.370427	1.29274	8.2551e-06	0.000565207	0.47873	ENSG00000130826
CREG1	1	complement(167529677..167553767)	37.1129	-0.331718	-1.25851	8.38126e-05	0.00413656	1	ENSG00000143162
SLC52A2	8	144354135..144361272	37.0957	0.305971	1.23625	0.000272206	0.0110082	1	ENSG00000185803
TBC1D2	9	complement(98198999..98255721)	36.7446	0.522396	1.43634	4.19284e-10	7.74368e-08	2.43151e-05	ENSG00000095383
PDLIM4	5	132257671..132273454	36.7282	-0.411608	-1.33017	9.28934e-07	8.25955e-05	0.0538708	ENSG00000131435
SLC27A4	9	128340646..128361470	36.3231	0.786493	1.72488	0	0	0	ENSG00000167114
RAC2	22	complement(37225261..37244448)	36.2578	0.389291	1.30975	4.39676e-06	0.000327313	0.254977	ENSG00000128340
AK1	9	complement(127866480..127877743)	35.9967	0.272179	1.20763	0.00126644	0.0377027	1	ENSG00000106992
PCDH1	5	complement(141853111..141879246)	35.9094	0.553996	1.46815	1.97241e-11	4.68787e-09	1.14384e-06	ENSG00000156453
NUP188	9	128947699..129007096	35.8176	0.495307	1.40962	1.57082e-09	2.52341e-07	9.1095e-05	ENSG00000095319
AIMP2	7	6009245..6023834	35.634	0.567047	1.48149	6.43553e-11	1.40304e-08	3.73209e-06	ENSG00000106305
TTLL12	22	complement(43166622..43187133)	35.3501	0.400451	1.31992	1.40482e-06	0.000118759	0.0814685	ENSG00000100304
BRMS1	11	complement(66337333..66345125)	35.3437	0.456735	1.37243	7.80299e-08	8.9077e-06	0.00452511	ENSG00000174744
TRIP13	5	892643..919357	35.23	0.317484	1.24616	0.000146394	0.00657094	1	ENSG00000071539
IDI1	10	complement(1039908..1049170)	35.1318	-0.29933	-1.23057	0.000339835	0.0132623	1	ENSG00000067064
PRPF4	9	113275343..113292905	35.1102	0.450098	1.36613	7.63852e-08	8.73714e-06	0.00442973	ENSG00000136875
ERO1A	14	complement(52639916..52695900)	34.7158	-0.523214	-1.43715	1.93709e-10	3.93161e-08	1.12336e-05	ENSG00000197930
SLC38A1	12	complement(46183063..46270017)	34.634	0.276285	1.21107	0.000722144	0.0242634	1	ENSG00000111371
MED27	9	complement(131860107..132079908)	34.5011	0.284368	1.21788	0.000898029	0.0287727	1	ENSG00000160563
PPP1R14C	6	150143076..150250357	34.1368	-0.46741	-1.38262	5.2624e-08	6.20279e-06	0.00305177	ENSG00000198729
GPD2	2	156435290..156613735	33.935	-0.262883	-1.19987	0.00137316	0.040108	1	ENSG00000115159
GTF3C5	9	133030675..133058503	33.6941	0.363772	1.28679	1.40931e-05	0.000898118	0.817287	ENSG00000148308
MAT2A	2	85539165..85545280	33.5222	1.01906	2.02659	0	0	0	ENSG00000168906
HADHB	2	26243170..26290468	33.486	-0.2797	-1.21394	0.00077255	0.0255572	1	ENSG00000138029
DRG1	22	31399523..31528740	33.4659	0.515422	1.42941	2.2785e-09	3.54249e-07	0.000132135	ENSG00000185721
HK1	10	69269984..69401882	33.4374	-0.265373	-1.20195	0.00128583	0.038142	1	ENSG00000156515
PRKAR1A	17	68511780..68551319	33.4233	-0.258149	-1.19594	0.00169511	0.0471702	1	ENSG00000108946
SLX1A	16	30193887..30197561	33.1369	-0.582594	-1.49754	1.00205e-11	2.57129e-09	5.81111e-07	ENSG00000132207
ADSS	1	complement(244408494..244452134)	33.1129	-0.326621	-1.25407	9.50458e-05	0.00461939	1	ENSG00000035687
PPP6C	9	complement(125146573..125189939)	33.0109	0.266544	1.20292	0.00134642	0.0395251	1	ENSG00000119414
HIST1H1C	6	complement(26055787..26056428)	32.9446	0.693976	1.61774	2.81219e-12	8.15424e-10	1.63085e-07	ENSG00000187837
DDX56	7	complement(44565417..44575051)	32.9023	0.459256	1.37483	3.91762e-08	4.72329e-06	0.0022719	ENSG00000136271
STAG2	X	123960212..124422664	32.7683	-0.266989	-1.20329	0.00113105	0.0344135	1	ENSG00000101972
MRPL36	5	complement(1798386..1801366)	32.5134	0.442138	1.35862	6.73573e-07	6.21015e-05	0.0390619	ENSG00000171421
RRAS2	11	complement(14277926..14364506)	32.3758	-0.279364	-1.21366	0.000867276	0.0280978	1	ENSG00000133818
LINC01503	9	129332300..129359538	32.3413	0.402875	1.32214	4.58764e-06	0.000338913	0.266047	ENSG00000233901
MSMO1	4	165327623..165343160	32.2685	-0.353483	-1.27764	2.94949e-05	0.00171364	1	ENSG00000052802
FAM213A	10	80407829..80437115	32.1324	0.272548	1.20794	0.000941761	0.0299094	1	ENSG00000122378
ITGAV	2	186590065..186680901	32.0621	-0.262808	-1.19981	0.00135624	0.0397428	1	ENSG00000138448
BHLHE40	3	4979116..4985323	31.9322	-0.800935	-1.74223	0	0	0	ENSG00000134107
ZMPSTE24	1	40258107..40294184	31.9197	0.339068	1.26494	5.34682e-05	0.0028343	1	ENSG00000084073
SLC7A1	13	complement(29509410..29595688)	31.0492	0.309035	1.23888	0.000170641	0.00742373	1	ENSG00000139514
PRR15	7	29563811..29567295	30.8045	0.411711	1.33026	2.12686e-06	0.000173232	0.123341	ENSG00000176532
UNG	12	109097574..109110992	30.7608	0.358065	1.28171	2.74275e-05	0.00161432	1	ENSG00000076248
TAF9	5	complement(69364743..69370013)	30.6775	0.346695	1.27164	4.86688e-05	0.00261103	1	ENSG00000273841
ZNF593	1	26169871..26170873	30.5866	0.46891	1.38406	1.09414e-06	9.55592e-05	0.0634513	ENSG00000142684
IFIT3	10	89327894..89340971	30.5696	0.693903	1.61765	6.66134e-16	3.2192e-13	3.86304e-11	ENSG00000119917
MMP7	11	complement(102520508..102530753)	30.4506	-0.502096	-1.41627	5.62048e-09	8.12825e-07	0.000325943	ENSG00000137673
OASL	12	complement(121019111..121039242)	30.3413	1.63232	3.10011	0	0	0	ENSG00000135114
TSPAN13	7	16753535..16784536	30.2872	-0.434286	-1.35124	4.80799e-07	4.59349e-05	0.0278825	ENSG00000106537
EIF2S1	14	67359997..67386516	30.2084	0.26375	1.20059	0.0014443	0.0417122	1	ENSG00000134001
ABCE1	4	145097932..145129179	30.1995	0.263368	1.20028	0.00142751	0.0413922	1	ENSG00000164163
SRM	1	complement(11054584..11060024)	30.143	0.391698	1.31194	7.03968e-06	0.000491862	0.408245	ENSG00000116649
CHMP5	9	33264879..33282069	30.1091	-0.301773	-1.23266	0.000427071	0.0159067	1	ENSG00000086065
ABCF2	7	complement(151207837..151227230)	30.0881	0.443456	1.35986	1.11678e-07	1.22428e-05	0.00647644	ENSG00000033050
NSUN2	5	complement(6599239..6633291)	30.0482	0.566177	1.48059	9.74121e-12	2.51072e-09	5.64912e-07	ENSG00000037474
PITPNB	22	complement(27851669..27920134)	30.0407	0.463964	1.37933	2.46319e-08	3.1121e-06	0.00142845	ENSG00000180957
LCP1	13	complement(46125920..46211871)	29.945	-2.80896	-7.00777	0	0	0	ENSG00000136167
NCBP1	9	97633626..97673748	29.9152	0.513056	1.42707	6.58383e-10	1.16405e-07	3.81809e-05	ENSG00000136937
NOP56	20	2652145..2658393	29.7858	0.590654	1.50593	1.29285e-12	3.98804e-10	7.49752e-08	ENSG00000101361
HRAS	11	complement(532242..537287)	29.7745	0.287013	1.22011	0.000991498	0.0311294	1	ENSG00000174775
BNIP3L	8	26382898..26505636	29.7433	-0.86088	-1.81615	0	0	0	ENSG00000104765
HSDL2	9	112379937..112472410	29.6389	0.316094	1.24495	0.000175929	0.00760812	1	ENSG00000119471
CD276	15	73683966..73714518	29.5085	0.267888	1.20404	0.00122979	0.0367619	1	ENSG00000103855
FAM162A	3	122384176..122412334	29.3118	-0.621116	-1.53806	1.81521e-13	6.30347e-11	1.05268e-08	ENSG00000114023
RHOV	15	complement(40872214..40874289)	29.2605	-0.910324	-1.87947	0	0	0	ENSG00000104140
GSPT1	16	complement(11868128..11916082)	29.1745	0.275978	1.21081	0.000789852	0.0260701	1	ENSG00000103342
XBP1	22	complement(28794555..28800597)	29.0811	0.337194	1.2633	7.09318e-05	0.00360515	1	ENSG00000100219
PSME3	17	42824385..42843758	28.9633	0.313035	1.24232	0.000166523	0.00728832	1	ENSG00000131467
ZNF622	5	complement(16451519..16465792)	28.8413	0.369611	1.292	2.76727e-05	0.00162593	1	ENSG00000173545
RRAS	19	complement(49635292..49640201)	28.8408	-0.344588	-1.26979	0.000159335	0.00703208	1	ENSG00000126458
HIST1H2AC	6	26124145..26139116	28.5545	0.425898	1.34341	1.51127e-06	0.000127201	0.0876416	ENSG00000180573
DDX39A	19	complement(14408819..14419383)	28.5343	0.519031	1.43299	7.43537e-10	1.29487e-07	4.31192e-05	ENSG00000123136
EWSR1	22	29268009..29300525	28.5239	0.371863	1.29402	5.68891e-06	0.000410337	0.329911	ENSG00000182944
COA4	11	complement(73872667..73876988)	28.5234	0.295988	1.22773	0.000604967	0.0209703	1	ENSG00000181924
TRIM25	17	complement(56887909..56914038)	28.4485	0.551147	1.46525	2.82133e-11	6.51851e-09	1.63615e-06	ENSG00000121060
PSMD5	9	complement(120815496..120842984)	28.3401	0.342564	1.26801	4.20555e-05	0.00231264	1	ENSG00000095261
SQRDL	15	45631148..45691294	28.1704	-0.271932	-1.20742	0.00133773	0.0393196	1	ENSG00000137767
PCSK9	1	55039548..55064852	28.0882	-0.525327	-1.43926	3.15664e-10	6.12241e-08	1.8306e-05	ENSG00000169174
PLXNB2	22	complement(50274979..50307627)	27.9757	0.351575	1.27595	2.03819e-05	0.00125078	1	ENSG00000196576
ARPC5L	9	124862130..124877733	27.8986	0.526734	1.44066	4.85315e-10	8.76773e-08	2.81444e-05	ENSG00000136950
MMP1	11	complement(102789920..102798160)	27.8828	-0.95743	-1.94185	0	0	0	ENSG00000196611
SRSF6	20	43457928..43464247	27.8479	0.4814	1.3961	9.00942e-09	1.24399e-06	0.000522474	ENSG00000124193
CEBPZ	2	complement(37201612..37231713)	27.8032	0.29633	1.22802	0.00043859	0.0162004	1	ENSG00000115816
FOSL1	11	complement(65892049..65900573)	27.7183	0.791277	1.73061	0	0	0	ENSG00000175592
URM1	9	128371319..128392016	27.6639	0.577931	1.49271	6.04694e-12	1.61601e-09	3.50674e-07	ENSG00000167118
THEM6	8	142727203..142736927	27.5221	-0.268511	-1.20456	0.00156438	0.0444183	1	ENSG00000130193
NEK7	1	198156963..198322420	27.4677	-0.27032	-1.20608	0.00113473	0.0345072	1	ENSG00000151414
SH2D4A	8	19313617..19396218	27.4555	0.314087	1.24322	0.000181468	0.00781268	1	ENSG00000104611
LDLR	19	11089362..11133816	27.3291	-0.48022	-1.39496	5.90667e-09	8.52088e-07	0.00034254	ENSG00000130164
ALDOC	17	complement(28573115..28577264)	27.2568	-1.72242	-3.29989	0	0	0	ENSG00000109107
DDX60	4	complement(168216293..168318807)	27.0921	0.837058	1.7864	0	0	0	ENSG00000137628
GLTP	12	complement(109850943..109880488)	27.0674	-0.457414	-1.37308	1.00956e-07	1.1173e-05	0.00585465	ENSG00000139433
PMAIP1	18	59899948..59904306	26.9922	0.402798	1.32207	3.55597e-06	0.000272055	0.206218	ENSG00000141682
SF1	11	complement(64764606..64778786)	26.8063	0.360721	1.28407	1.39223e-05	0.000889186	0.807381	ENSG00000168066
MIR205HG	1	209428820..209432838	26.792	-0.587663	-1.50281	4.61953e-12	1.2818e-09	2.67896e-07	ENSG00000230937
CRIP2	14	105472962..105480170	26.6969	-0.263409	-1.20031	0.00159471	0.0450247	1	ENSG00000182809
SAPCD2	9	complement(137062124..137070588)	26.5432	0.495899	1.4102	4.45026e-09	6.53366e-07	0.00025808	ENSG00000186193
HSPH1	13	complement(31134974..31162388)	26.4939	0.377372	1.29897	4.62204e-06	0.00034102	0.268041	ENSG00000120694
RXRA	9	134317098..134440585	26.4849	0.452023	1.36796	3.57898e-08	4.39344e-06	0.00207552	ENSG00000186350
SLC29A1	6	44219505..44234151	26.4097	0.292471	1.22474	0.000562825	0.0198054	1	ENSG00000112759
COMT	22	19941607..19969975	26.3924	0.341986	1.2675	4.11232e-05	0.00227994	1	ENSG00000093010
TSC22D3	X	complement(107713221..107777342)	26.2284	-1.29178	-2.4483	0	0	0	ENSG00000157514
AP1B1	22	complement(29327680..29423179)	26.1905	0.271608	1.20715	0.00102761	0.0319707	1	ENSG00000100280
SCEL	13	77535674..77645263	26.1406	0.378686	1.30016	6.7089e-06	0.000475046	0.389062	ENSG00000136155
HES1	3	194136145..194138732	26.0538	-0.47788	-1.3927	5.17402e-08	6.12351e-06	0.00300052	ENSG00000114315
TMEM160	19	complement(47045907..47048630)	26.0158	-1.05718	-2.08086	5.34017e-14	2.01096e-11	3.09687e-09	ENSG00000130748
NIFK	2	complement(121726945..121736923)	26.0155	0.378989	1.30043	1.18531e-05	0.000773214	0.687387	ENSG00000155438
PES1	22	complement(30576625..30607083)	25.9409	0.49855	1.41279	2.95731e-09	4.50132e-07	0.0001715	ENSG00000100029
RFC3	13	33818049..33966558	25.9328	0.278182	1.21267	0.00114022	0.0346379	1	ENSG00000133119
POLDIP3	22	complement(42583721..42614962)	25.8356	0.272537	1.20793	0.0012589	0.0375213	1	ENSG00000100227
MARS	12	57475445..57517569	25.821	0.388331	1.30888	2.7058e-06	0.000213781	0.156915	ENSG00000166986
MRPL50	9	complement(101387633..101398614)	25.6543	0.567611	1.48207	2.99892e-11	6.90133e-09	1.73914e-06	ENSG00000136897
CLPTM1L	5	complement(1317744..1345099)	25.5824	0.353439	1.2776	2.01544e-05	0.00123813	1	ENSG00000049656
E2F4	16	67192169..67198918	25.5656	0.288034	1.22097	0.000666085	0.0226588	1	ENSG00000205250
CCDC86	11	60842071..60851081	25.4759	0.648713	1.56777	2.39031e-13	8.10637e-11	1.38619e-08	ENSG00000110104
CERS2	1	complement(150960583..150975004)	25.4643	0.266246	1.20267	0.00147342	0.0423212	1	ENSG00000143418
TIMP1	X	47582313..47586789	25.3194	0.885112	1.84691	0	0	0	ENSG00000102265
YARS	1	complement(32775237..32818153)	25.2207	0.3018	1.23268	0.000251629	0.0102909	1	ENSG00000134684
SLC50A1	1	155135344..155138857	25.1612	-0.395106	-1.31504	5.52776e-06	0.000399708	0.320566	ENSG00000169241
CDC45	22	19479459..19520612	25.1558	0.307366	1.23745	0.000337972	0.0132073	1	ENSG00000093009
SEPT10	2	complement(109542982..109614206)	25.0738	-0.270361	-1.20611	0.00130968	0.038652	1	ENSG00000186522
PROSER2	10	11823339..11872277	24.9877	-0.521951	-1.4359	8.11505e-10	1.4048e-07	4.70608e-05	ENSG00000148426
HAUS4	14	complement(22946228..22957161)	24.8881	-0.342648	-1.26808	7.34806e-05	0.00370869	1	ENSG00000092036
FBXW5	9	complement(136940435..136944696)	24.837	0.339023	1.2649	6.97566e-05	0.00355164	1	ENSG00000159069
FAM136A	2	complement(70295975..70302090)	24.7721	0.414909	1.33321	1.26577e-06	0.000108587	0.0734045	ENSG00000035141
SCAMP3	1	complement(155255979..155262430)	24.7593	0.297329	1.22887	0.000599297	0.0208235	1	ENSG00000116521
DOLK	9	complement(128945530..128947619)	24.6921	0.55931	1.47356	2.44427e-10	4.88787e-08	1.41748e-05	ENSG00000175283
RP11-1223D19.2	2	110279606..110285681	24.6645	-0.485737	-1.4003	0.00113539	0.0345093	1	ENSG00000282785
RNF19B	1	complement(32936445..32964685)	24.5982	-0.316008	-1.24488	0.000249685	0.0102258	1	ENSG00000116514
ACKR3	2	236567787..236582358	24.5558	-0.317603	-1.24626	0.000267601	0.0108522	1	ENSG00000144476
AC006262.5	19	complement(46189166..46203083)	24.4672	-0.452856	-1.36875	4.05975e-07	3.96351e-05	0.0235433	ENSG00000268621
NTMT1	9	129608884..129636131	24.435	0.536644	1.45059	4.46413e-10	8.16668e-08	2.58884e-05	ENSG00000148335
FAM3C2	X	23075758..23076767	24.3781	0.533693	1.44763	0.000105607	0.0050214	1	ENSG00000174028
ARHGAP23	17	38419280..38512392	24.1483	0.276467	1.21122	0.00080779	0.0265518	1	ENSG00000275832
ARRDC3	5	complement(91368724..91383359)	24.0622	-1.34106	-2.53337	0	0	0	ENSG00000113369
BOP1	8	complement(144262102..144291370)	24.039	0.286029	1.21928	0.000736339	0.024612	1	ENSG00000261236
RRS1	8	66429028..66430733	24.035	0.672792	1.59416	1.1724e-13	4.19689e-11	6.79896e-09	ENSG00000179041
C9orf142	9	136992418..136993984	24.0103	0.287972	1.22092	0.0016179	0.0455685	1	ENSG00000148362
CITED4	1	complement(40861051..40862366)	23.9509	-0.769529	-1.70471	2.22045e-16	1.17062e-13	1.28768e-11	ENSG00000179862
LANCL1	2	complement(210431249..210477652)	23.8182	-0.391788	-1.31202	2.83505e-06	0.000222742	0.16441	ENSG00000115365
TMOD3	15	51829628..51947295	23.7779	-0.374804	-1.29666	5.0557e-06	0.000369723	0.29319	ENSG00000138594
MSANTD3	9	100427156..100451711	23.7603	0.409274	1.32802	1.72903e-06	0.000142835	0.10027	ENSG00000066697
BSCL2	11	complement(62690275..62709845)	23.7569	0.282013	1.21589	0.000848033	0.0276442	1	ENSG00000168000
MAPK6	15	51952106..52067372	23.6889	-0.274509	-1.20958	0.000948099	0.0300942	1	ENSG00000069956
SYK	9	90801787..90898549	23.6445	0.325006	1.25267	0.000102659	0.00491612	1	ENSG00000165025
CAT	11	34438925..34472062	23.5618	-0.266765	-1.20311	0.00173699	0.0480588	1	ENSG00000121691
OAS3	12	112938352..112973249	23.4999	0.298449	1.22982	0.00030064	0.0119744	1	ENSG00000111331
FAM206A	9	108934181..108950744	23.4765	0.540342	1.45432	4.80769e-10	8.7321e-08	2.78807e-05	ENSG00000119328
GPR107	9	130053426..130140169	23.4253	0.285027	1.21843	0.000540104	0.0191102	1	ENSG00000148358
PACSIN2	22	complement(42835412..43015145)	23.3469	0.294764	1.22668	0.000457056	0.0167122	1	ENSG00000100266
SEPW1	19	47778572..47784686	23.2856	-0.325002	-1.25267	0.000146937	0.00659024	1	ENSG00000178980
WDR77	1	complement(111439890..111449376)	23.104	0.408231	1.32706	2.3558e-06	0.00019001	0.136617	ENSG00000116455
KIAA0368	9	complement(111360692..111484745)	23.0855	0.504389	1.41852	1.07271e-09	1.78761e-07	6.22088e-05	ENSG00000136813
DAB2IP	9	121567057..121785530	23.0766	0.395127	1.31506	1.73909e-06	0.000143461	0.100853	ENSG00000136848
DPM2	9	complement(127935099..127938484)	22.9858	0.448801	1.36491	1.80408e-07	1.93745e-05	0.0104622	ENSG00000136908
YPEL5	2	30146941..30160533	22.9394	-0.470902	-1.38598	3.72882e-08	4.52388e-06	0.00216242	ENSG00000119801
AKIRIN2	6	complement(87675072..87702209)	22.8773	-0.308383	-1.23832	0.000487763	0.0176129	1	ENSG00000135334
TEX261	2	complement(70985938..70994945)	22.8204	0.322751	1.25071	0.000132719	0.00602241	1	ENSG00000144043
MCM5	22	35400063..35425430	22.78	0.391046	1.31134	2.4234e-06	0.000195191	0.140538	ENSG00000100297
WDR43	2	28894643..28948222	22.6433	0.425556	1.34309	5.15523e-07	4.87704e-05	0.0298962	ENSG00000163811
GYS1	19	complement(48968125..48993310)	22.5943	-0.311405	-1.24092	0.000226595	0.00944018	1	ENSG00000104812
SDCCAG3	9	complement(136401922..136410609)	22.5393	0.528866	1.44279	8.79959e-10	1.50533e-07	5.10306e-05	ENSG00000165689
RP11-290L1.3	12	76030494..76031378	22.453	1.0134	2.01867	0	0	0	ENSG00000257453
PYCR1	17	complement(81932384..81942412)	22.4239	0.367975	1.29054	2.0562e-05	0.00125784	1	ENSG00000183010
SLC35A4	5	140564456..140569103	22.3472	0.305374	1.23574	0.000313548	0.0124288	1	ENSG00000176087
WDFY1	2	complement(223855716..223945387)	22.306	-0.373426	-1.29543	8.14177e-06	0.000558106	0.472157	ENSG00000085449
MARCKSL1	1	complement(32333832..32336379)	22.2102	-0.348716	-1.27343	0.000109316	0.00514566	1	ENSG00000175130
SLC2A1	1	complement(42925375..42959173)	22.1991	-0.293412	-1.22554	0.000479845	0.0173703	1	ENSG00000117394
TGM1	14	complement(24249114..24264432)	22.101	-0.878414	-1.83835	0	0	0	ENSG00000092295
ECM1	1	150508062..150513789	22.089	0.510523	1.42457	2.88702e-09	4.41753e-07	0.000167424	ENSG00000143369
LAMA3	18	23689443..23955066	22.0518	0.558782	1.47302	9.65239e-12	2.49893e-09	5.59761e-07	ENSG00000053747
CTSA	20	45890144..45898820	21.9887	0.376098	1.29783	6.83667e-06	0.000482326	0.396472	ENSG00000064601
ALG3	3	complement(184242301..184249548)	21.9802	0.379829	1.30119	9.08578e-06	0.000614822	0.526903	ENSG00000214160
SSSCA1	11	65570430..65573942	21.9475	0.302666	1.23342	0.000651413	0.02222	1	ENSG00000173465
ISCA1	9	complement(86264546..86283102)	21.8437	0.537479	1.45143	4.6494e-10	8.47887e-08	2.69628e-05	ENSG00000135070
DDRGK1	20	complement(3190350..3204685)	21.8035	0.436812	1.35361	1.22115e-06	0.000105507	0.0708167	ENSG00000198171
MTHFD2	2	74198562..74217565	21.7893	0.318611	1.24713	0.000152712	0.00679668	1	ENSG00000065911
FUS	16	31180110..31194871	21.7631	0.281984	1.21587	0.000611956	0.0211367	1	ENSG00000089280
TNPO1	5	72816312..72916733	21.7098	0.257365	1.19529	0.00171082	0.0475089	1	ENSG00000083312
RP11-109D20.2	15	complement(45073492..45074048)	21.5805	0.473102	1.38809	4.85337e-05	0.00260849	1	ENSG00000259352
NAT10	11	34105602..34147670	21.5792	0.447099	1.3633	1.05708e-07	1.16625e-05	0.00613024	ENSG00000135372
MRTO4	1	19251539..19260128	21.5745	0.442013	1.3585	3.68144e-07	3.63085e-05	0.0213494	ENSG00000053372
UTP18	17	51260528..51297936	21.5573	0.273312	1.20858	0.00163169	0.0458898	1	ENSG00000011260
VAV2	9	complement(133761894..133992604)	21.5295	0.381981	1.30313	5.10635e-06	0.000372488	0.296128	ENSG00000160293
ATAD3A	1	1512151..1534687	21.4631	0.389507	1.30995	6.46504e-06	0.000459478	0.374921	ENSG00000197785
RRP7A	22	complement(42509968..42519802)	21.443	0.520655	1.43461	9.92409e-10	1.67302e-07	5.75518e-05	ENSG00000189306
RGS10	10	complement(119499828..119542708)	21.4091	-0.472763	-1.38776	5.39864e-07	5.0907e-05	0.0313078	ENSG00000148908
NAA35	9	85941146..86022298	21.3634	0.35868	1.28225	2.69835e-05	0.00160003	1	ENSG00000135040
PRSS8	16	complement(31131433..31135762)	21.3536	-0.311006	-1.24057	0.000311788	0.0123759	1	ENSG00000052344
RP11-977G19.10	12	complement(56285916..56316059)	21.3144	0.340259	1.26598	0.000402711	0.0151748	1	ENSG00000144785
PJA2	5	complement(109334709..109409994)	21.2431	-0.539832	-1.4538	1.48712e-10	3.06909e-08	8.62413e-06	ENSG00000198961
GNL3	3	52681156..52694492	21.1636	0.282891	1.21663	0.000977271	0.0307914	1	ENSG00000163938
IKBKAP	9	complement(108867517..108934116)	21.138	0.432865	1.34991	2.31163e-07	2.4096e-05	0.0134056	ENSG00000070061
GTF2IP4	7	73154938..73207283	21.0672	-0.317554	-1.24622	0.000201531	0.00852458	1	ENSG00000233369
CNTN1	12	40692442..41072418	21.0485	-0.503978	-1.41812	1.36231e-09	2.22543e-07	7.90028e-05	ENSG00000018236
CDKN1B	12	12715058..12722371	20.9909	-0.358169	-1.2818	3.72782e-05	0.00209665	1	ENSG00000111276
HSD17B8	6	33204642..33206831	20.9739	-0.440489	-1.35706	3.80582e-06	0.000288582	0.220707	ENSG00000204228
FYB	5	complement(39105236..39274528)	20.9284	0.686161	1.609	3.33067e-16	1.69432e-13	1.93152e-11	ENSG00000082074
EPB41L1	20	36091504..36232799	20.737	0.296748	1.22837	0.00032196	0.0126928	1	ENSG00000088367
LARP1	5	154712902..154817607	20.5255	0.353892	1.278	1.92917e-05	0.00119017	1	ENSG00000155506
SCO2	22	complement(50523568..50526439)	20.465	0.553403	1.46754	4.53798e-09	6.64562e-07	0.000263167	ENSG00000130489
PLAT	8	complement(42175233..42207724)	20.398	-1.16283	-2.23897	0	0	0	ENSG00000104368
PPP2R5A	1	212285537..212361863	20.3494	-0.328649	-1.25584	0.000117671	0.00547231	1	ENSG00000066027
JAK1	1	complement(64833229..64966504)	20.3135	-0.266954	-1.20326	0.00138138	0.0402759	1	ENSG00000162434
SF3A1	22	complement(30331988..30356947)	20.286	0.270961	1.20661	0.00117351	0.0354079	1	ENSG00000099995
CLPTM1	19	44954585..44993341	20.2544	0.439196	1.35585	1.89701e-07	2.02973e-05	0.0110011	ENSG00000104853
PAK1IP1	6	10694695..10709782	20.0046	0.33754	1.2636	0.000195408	0.00830801	1	ENSG00000111845
TSR1	17	complement(2322503..2337507)	19.9284	0.266077	1.20253	0.00152523	0.0435935	1	ENSG00000167721
SRRT	7	100875111..100888664	19.9169	0.393516	1.31359	3.48134e-06	0.000267758	0.20189	ENSG00000087087
AMOTL2	3	complement(134355874..134375479)	19.8392	-0.317125	-1.24584	0.000152538	0.00679668	1	ENSG00000114019
IFRD2	3	complement(50287732..50292918)	19.8175	0.351752	1.27611	4.05468e-05	0.00225229	1	ENSG00000214706
ARL6IP6	2	152717893..152761253	19.8027	-0.339238	-1.26509	8.22908e-05	0.0040823	1	ENSG00000177917
LPCAT1	5	complement(1456480..1523977)	19.8012	0.46797	1.38316	2.26792e-08	2.89695e-06	0.00131521	ENSG00000153395
MRPL32	7	42932200..42948958	19.7784	0.268254	1.20435	0.00176865	0.0488184	1	ENSG00000106591
BTG2	1	203305491..203309602	19.7374	-0.483056	-1.3977	3.61425e-08	4.42189e-06	0.00209598	ENSG00000159388
CEBPB	20	50190734..50192689	19.7268	-0.551054	-1.46516	1.22096e-09	2.01726e-07	7.08058e-05	ENSG00000172216
NOL11	17	67717833..67744531	19.6943	0.269057	1.20502	0.00146283	0.042096	1	ENSG00000130935
PGM2	4	37826633..37862937	19.6067	-0.39945	-1.31901	3.23679e-06	0.000250946	0.187708	ENSG00000169299
ASNS	7	complement(97852118..97872542)	19.5887	0.294087	1.22611	0.000527428	0.018776	1	ENSG00000070669
MTFP1	22	30425530..30429053	19.5011	0.288515	1.22138	0.00157059	0.0445388	1	ENSG00000242114
RAP2B	3	153162270..153170620	19.4973	-0.293968	-1.22601	0.00039077	0.0148115	1	ENSG00000181467
CLU	8	complement(27596917..27615031)	19.3977	-0.346869	-1.2718	3.29923e-05	0.00187761	1	ENSG00000120885
NCLN	19	3185563..3209575	19.354	0.376536	1.29822	1.01505e-05	0.000674644	0.588648	ENSG00000125912
MYD88	3	38138478..38143022	19.3346	0.279225	1.21354	0.00106927	0.0329836	1	ENSG00000172936
RBM14	11	66616582..66627347	19.3315	0.453236	1.36911	1.24553e-07	1.35011e-05	0.00722311	ENSG00000239306
NR2F6	19	complement(17231883..17245940)	19.3255	-0.289647	-1.22234	0.000933786	0.0297212	1	ENSG00000160113
ELMO3	16	67199111..67204029	19.3233	-0.288974	-1.22177	0.000993959	0.0311745	1	ENSG00000102890
GOLPH3L	1	complement(150646225..150697144)	19.3229	-0.303417	-1.23406	0.000434612	0.0161254	1	ENSG00000143457
LYPD1	2	complement(132644853..132671579)	19.3125	0.517259	1.43123	6.17877e-09	8.84739e-07	0.000358319	ENSG00000150551
SLC38A5	X	complement(48458537..48470256)	19.2894	0.538159	1.45212	3.58607e-10	6.86348e-08	2.07963e-05	ENSG00000017483
DOLPP1	9	129081100..129090438	19.2702	0.452208	1.36813	4.20659e-07	4.07941e-05	0.0243948	ENSG00000167130
GJB2	13	complement(20187470..20192898)	19.2309	-0.678323	-1.60028	3.39728e-14	1.34462e-11	1.97015e-09	ENSG00000165474
IGSF3	1	complement(116574399..116667755)	19.2104	-0.285393	-1.21874	0.000604011	0.0209622	1	ENSG00000143061
MRM2	7	complement(2234231..2242198)	19.1536	0.324214	1.25198	0.000205485	0.00864766	1	ENSG00000122687
RNF20	9	101533851..101563344	19.1377	0.270689	1.20638	0.00139172	0.0404962	1	ENSG00000155827
RMI1	9	83980711..84004074	19.1211	0.390358	1.31072	6.02741e-06	0.000432066	0.349542	ENSG00000178966
UTP4	16	69131291..69231130	19.0834	0.283719	1.21733	0.000733823	0.0245637	1	ENSG00000141076
CNOT8	5	154857553..154876793	19.0483	-0.285295	-1.21866	0.000841165	0.0274512	1	ENSG00000155508
SUCLG2	3	complement(67360460..67654614)	18.9596	-0.322644	-1.25062	0.000202039	0.00853037	1	ENSG00000172340
BRIX1	5	34915376..34925996	18.8861	0.329878	1.25691	9.59568e-05	0.00465278	1	ENSG00000113460
PHF19	9	complement(120855652..120894896)	18.7921	0.484487	1.39909	7.34999e-09	1.03708e-06	0.00042624	ENSG00000119403
GBA	1	complement(155234452..155244699)	18.7718	0.297674	1.22916	0.000534204	0.0189593	1	ENSG00000177628
TSR2	X	54440401..54445487	18.7293	0.373261	1.29528	6.12459e-05	0.0031684	1	ENSG00000158526
CPOX	3	complement(98521132..98593723)	18.7259	-0.300044	-1.23118	0.000477297	0.0173213	1	ENSG00000080819
TOR1A	9	complement(129812944..129824134)	18.6856	0.43427	1.35123	4.55282e-07	4.37131e-05	0.0264027	ENSG00000136827
MRPL57	13	21176645..21179084	18.6737	0.311709	1.24118	0.00047505	0.0172505	1	ENSG00000173141
XPR1	1	180632004..180890251	18.6537	0.317364	1.24605	0.000128972	0.00588463	1	ENSG00000143324
GBAS	7	55951793..56000181	18.569	-0.379569	-1.30095	6.58688e-06	0.000467547	0.381986	ENSG00000146729
TUG1	22	30970677..30979395	18.5367	0.300816	1.23184	0.000319404	0.0126092	1	ENSG00000253352
INTS5	11	complement(62646848..62653302)	18.5098	0.42232	1.34008	1.17093e-06	0.000101959	0.0679045	ENSG00000185085
DRAM2	1	complement(111117333..111140216)	18.4323	-0.278035	-1.21254	0.00135734	0.0397551	1	ENSG00000156171
PMPCA	9	136410570..136423761	18.4182	0.347348	1.27222	3.35747e-05	0.00190515	1	ENSG00000165688
JUND	19	complement(18279760..18281622)	18.3752	-0.573667	-1.4883	4.4472e-10	8.16146e-08	2.57902e-05	ENSG00000130522
DTX3L	3	122564238..122575203	18.3489	0.341099	1.26672	5.01641e-05	0.00268121	1	ENSG00000163840
SAMD1	19	complement(14087840..14091036)	18.3037	-0.293613	-1.22571	0.00098998	0.031117	1	ENSG00000141858
NCAPH2	22	50508216..50523472	18.2749	0.384703	1.30559	1.00578e-05	0.000671202	0.583274	ENSG00000025770
MOGS	2	complement(74461057..74465410)	18.2309	0.520161	1.43411	2.5744e-09	3.9706e-07	0.000149295	ENSG00000115275
RP11-56B16.4	15	complement(51908902..51909642)	18.2173	-0.461813	-1.37727	6.54031e-05	0.00335354	1	ENSG00000259185
TOP2B	3	complement(25597905..25664939)	18.2009	-0.279041	-1.21339	0.000885815	0.0284757	1	ENSG00000077097
TOMM5	9	complement(37582646..37592642)	18.1711	0.397087	1.31685	4.24525e-06	0.000316848	0.246191	ENSG00000175768
AMD1	6	110874770..110895713	18.1671	0.481121	1.39583	9.20879e-09	1.26849e-06	0.000534036	ENSG00000123505
PPP2CB	8	complement(30774457..30814314)	18.1432	-0.291601	-1.224	0.000606904	0.0209988	1	ENSG00000104695
IFIT2	10	89283694..89309276	18.0605	0.689196	1.61238	1.44329e-15	6.74994e-13	8.36993e-11	ENSG00000119922
BORA	13	72727749..72756198	17.9528	0.30588	1.23617	0.000437018	0.0161529	1	ENSG00000136122
CYB5R3	22	complement(42617840..42649568)	17.9143	0.342589	1.26803	4.67303e-05	0.00252326	1	ENSG00000100243
SH3BP1	22	37634654..37666932	17.8988	0.295967	1.22771	0.000424688	0.0158383	1	ENSG00000100092
PLS1	3	142596387..142713664	17.8662	-0.350771	-1.27524	3.35358e-05	0.00190481	1	ENSG00000120756
PHLDA2	11	complement(2928273..2929455)	17.8577	-0.34274	-1.26816	0.000639109	0.0219179	1	ENSG00000181649
ITGB5	3	complement(124761948..124901418)	17.8516	0.526509	1.44044	3.91932e-10	7.37952e-08	2.27289e-05	ENSG00000082781
NIP7	16	69339430..69343111	17.8483	0.362652	1.28579	3.0603e-05	0.0017659	1	ENSG00000132603
VSNL1	2	17539126..17657018	17.8133	-0.358986	-1.28252	3.01513e-05	0.00174504	1	ENSG00000163032
ATP8B1	18	complement(57646426..57803101)	17.7589	-0.304819	-1.23526	0.000272712	0.011021	1	ENSG00000081923
LMBRD1	6	complement(69675802..69797111)	17.7507	-0.290818	-1.22333	0.00107241	0.0330276	1	ENSG00000168216
MTRNR2L10	X	complement(55181391..55182920)	17.7478	-0.742775	-1.67339	8.21565e-15	3.58227e-12	4.76442e-10	ENSG00000256045
OTUD1	10	23439458..23442390	17.7421	-0.312046	-1.24147	0.000364045	0.0140184	1	ENSG00000165312
ASPH	8	complement(61500556..61714640)	17.697	-0.305883	-1.23618	0.000180889	0.00779933	1	ENSG00000198363
TMEM184B	22	complement(38219291..38273034)	17.6177	0.452144	1.36807	1.05781e-07	1.16625e-05	0.00613446	ENSG00000198792
MICALL1	22	37905657..37942822	17.6087	0.547241	1.46129	9.40906e-11	1.99142e-08	5.4565e-06	ENSG00000100139
BTG1	12	complement(92140278..92145897)	17.5966	-0.438894	-1.35556	2.5235e-07	2.60861e-05	0.0146343	ENSG00000133639
TXNIP	1	complement(145992435..145996600)	17.5076	-1.79798	-3.47734	0	0	0	ENSG00000265972
TM7SF3	12	complement(26973195..27014434)	17.478	-0.360284	-1.28368	2.8383e-05	0.00165883	1	ENSG00000064115
CKLF	16	66552563..66566251	17.4522	0.341147	1.26676	0.000479256	0.0173598	1	ENSG00000217555
TMEM246	9	complement(101473171..101533537)	17.3954	0.344712	1.2699	4.51999e-05	0.00245894	1	ENSG00000165152
DLG1	3	complement(197042560..197299300)	17.3535	-0.284426	-1.21793	0.000571132	0.0200491	1	ENSG00000075711
EXOSC4	8	144078626..144080647	17.3256	0.418512	1.33655	1.15658e-05	0.000757022	0.670721	ENSG00000178896
TRIM32	9	116687302..116701300	17.3199	0.325163	1.25281	0.000163337	0.00717593	1	ENSG00000119401
PDCD4	10	110871795..110900006	17.2405	-0.429271	-1.34655	5.13845e-07	4.8691e-05	0.0297989	ENSG00000150593
REXO4	9	complement(133406059..133418096)	17.1731	0.668702	1.58964	9.01501e-14	3.26749e-11	5.22799e-09	ENSG00000148300
NOP16	5	complement(176383938..176388975)	17.1434	0.441706	1.35821	5.78665e-07	5.42131e-05	0.0335579	ENSG00000048162
RABL6	9	136807943..136841187	17.1099	0.392663	1.31281	2.14687e-06	0.000174616	0.124501	ENSG00000196642
LTV1	6	143843344..143863812	17.102	0.360366	1.28375	8.99985e-05	0.00441183	1	ENSG00000135521
SRPRB	3	133784033..133825772	17.0865	0.29514	1.227	0.00057695	0.0202166	1	ENSG00000144867
NANS	9	98056739..98083075	17.0309	0.419949	1.33788	8.30917e-07	7.4362e-05	0.0481865	ENSG00000095380
CRB3	19	6463777..6467221	16.9956	-0.298783	-1.23011	0.00137512	0.0401338	1	ENSG00000130545
TINF2	14	complement(24239643..24242674)	16.985	-0.278504	-1.21294	0.00160881	0.0453563	1	ENSG00000092330
MACROD1	11	complement(63998558..64166106)	16.9028	-0.372471	-1.29457	4.11985e-05	0.00228193	1	ENSG00000133315
BAZ1B	7	complement(73440398..73522278)	16.8368	0.305122	1.23552	0.000269723	0.0109222	1	ENSG00000009954
C9orf78	9	complement(129827290..129835863)	16.8058	0.398107	1.31778	2.88284e-06	0.000225617	0.167182	ENSG00000136819
EFNB2	13	complement(106489731..106535114)	16.7121	0.530222	1.44415	7.00895e-10	1.23171e-07	4.06463e-05	ENSG00000125266
PNO1	2	68157844..68176238	16.634	0.484588	1.39919	5.69019e-08	6.65293e-06	0.00329986	ENSG00000115946
SWI5	9	128275379..128288990	16.6232	0.315956	1.24484	0.000720216	0.0242126	1	ENSG00000175854
KCTD11	17	7351889..7354944	16.5835	-0.767008	-1.70174	0	0	0	ENSG00000213859
PRRC2B	9	131394093..131500197	16.5823	0.33165	1.25845	5.81387e-05	0.0030402	1	ENSG00000130723
RPUSD1	16	complement(784974..788397)	16.5642	0.50394	1.41808	1.54213e-08	2.03252e-06	0.000894311	ENSG00000007376
TMEM223	11	complement(62771629..62792021)	16.5276	0.32111	1.24929	0.000367817	0.0141388	1	ENSG00000168569
BICD2	9	complement(92711363..92764812)	16.4826	0.29202	1.22435	0.000517079	0.0184759	1	ENSG00000185963
SCARA3	8	27633868..27676776	16.4576	-0.342839	-1.26825	6.91776e-05	0.00352526	1	ENSG00000168077
SCRIB	8	complement(143790920..143815379)	16.4288	0.281609	1.21555	0.000828915	0.0271125	1	ENSG00000180900
C4orf3	4	complement(119296419..119304445)	16.4191	-0.468981	-1.38413	9.86786e-08	1.09628e-05	0.00572257	ENSG00000164096
COPG2	7	complement(130506238..130668748)	16.3768	-0.454296	-1.37011	1.39997e-07	1.50906e-05	0.00811872	ENSG00000158623
FXR1	3	180868141..180982753	16.358	-0.292598	-1.22484	0.000390685	0.0148115	1	ENSG00000114416
GPS2	17	complement(7311324..7315564)	16.3205	0.299679	1.23087	0.000640926	0.0219673	1	ENSG00000132522
FST	5	53480409..53487134	16.3039	-0.311349	-1.24087	0.00040454	0.0152338	1	ENSG00000134363
ETS2	21	38805307..38824955	16.2719	-0.350482	-1.27499	4.2072e-05	0.00231264	1	ENSG00000157557
RRP9	3	complement(51933430..51941941)	16.2628	0.345713	1.27078	0.00024935	0.0102193	1	ENSG00000114767
TRABD	22	50185915..50199598	16.2561	0.556772	1.47097	3.0014e-10	5.84084e-08	1.74057e-05	ENSG00000170638
RAB5B	12	55973913..55996683	16.2333	-0.389017	-1.3095	3.80682e-06	0.000288582	0.220765	ENSG00000111540
TPP1	11	complement(6612763..6619461)	16.2066	0.295553	1.22736	0.00052601	0.0187373	1	ENSG00000166340
MRPS17	7	55951819..55956501	16.199	0.412066	1.33059	6.20752e-06	0.000443333	0.359987	ENSG00000239789
DUSP6	12	complement(89347232..89353271)	16.182	0.370526	1.29282	1.5168e-05	0.000959241	0.879624	ENSG00000139318
PRKAR1B	7	complement(549197..727650)	16.0949	0.680851	1.60308	3.55271e-15	1.58484e-12	2.06029e-10	ENSG00000188191
IL7R	5	35852695..35879603	16.0904	0.855422	1.80929	0	0	0	ENSG00000168685
CLUH	17	complement(2689386..2712663)	16.0806	0.428892	1.3462	3.43886e-07	3.43839e-05	0.0199427	ENSG00000132361
ADAM8	10	complement(133262403..133276868)	16.0728	0.316175	1.24503	0.000214831	0.0090083	1	ENSG00000151651
CDKN1A	6	36676460..36687339	16.0398	-0.348206	-1.27298	7.66921e-05	0.0038407	1	ENSG00000124762
ALKBH7	19	6372433..6375251	16.0287	-0.301127	-1.23211	0.0015733	0.044571	1	ENSG00000125652
UNC5B	10	71212570..71302864	16.0014	0.275177	1.21014	0.00105069	0.0325142	1	ENSG00000107731
PTPRA	20	2864184..3039076	15.9946	-0.275435	-1.21036	0.00130034	0.0384741	1	ENSG00000132670
TRUB2	9	complement(128305161..128322742)	15.9446	0.421021	1.33887	6.44648e-07	5.95293e-05	0.0373844	ENSG00000167112
ALG2	9	complement(99216426..99221956)	15.9339	0.59816	1.51378	1.90906e-11	4.57481e-09	1.1071e-06	ENSG00000119523
CCDC28A	6	138773509..138793319	15.9253	-0.393088	-1.3132	3.7607e-05	0.00211123	1	ENSG00000024862
ABCB7	X	complement(75053172..75156732)	15.9124	-0.275337	-1.21028	0.00177591	0.0489489	1	ENSG00000131269
CXCL6	4	73836497..73849064	15.8964	-0.287873	-1.22084	0.0015025	0.0430712	1	ENSG00000124875
NMB	15	complement(84655129..84658563)	15.8787	-1.07231	-2.1028	3.88578e-14	1.49235e-11	2.25344e-09	ENSG00000197696
BCLAF1	6	complement(136256863..136289851)	15.8552	0.267751	1.20393	0.00127808	0.0379704	1	ENSG00000029363
LRR1	14	49598697..49614672	15.7324	0.302502	1.23328	0.000799054	0.0263139	1	ENSG00000165501
WDR46	6	complement(33279108..33289527)	15.7061	0.343884	1.26917	9.51089e-05	0.00461939	1	ENSG00000227057
HES4	1	complement(998962..1000172)	15.6805	-1.0514	-2.07255	0	0	0	ENSG00000188290
CCNY	10	35247025..35572669	15.6039	-0.386115	-1.30687	5.32415e-06	0.0003874	0.308758	ENSG00000108100
MLF1	3	158571163..158607252	15.5567	-0.671178	-1.59237	2.56462e-14	1.04005e-11	1.48727e-09	ENSG00000178053
C14orf142	14	complement(93202894..93207094)	15.5424	0.466056	1.38133	3.5671e-06	0.000272547	0.206863	ENSG00000170270
CCDC167	6	complement(37482920..37499922)	15.5044	-0.383127	-1.30417	0.000762206	0.0253016	1	ENSG00000198937
CHMP1B	18	11851396..11854449	15.4804	-0.277955	-1.21247	0.00160532	0.0452801	1	ENSG00000255112
CYSRT1	9	137224635..137226311	15.4611	1.28878	2.44321	0	0	0	ENSG00000197191
RABEPK	9	125200542..125234158	15.4499	0.502916	1.41707	1.12062e-08	1.50433e-06	0.000649869	ENSG00000136933
BNIP3	10	complement(131966455..131982013)	15.4329	-1.50921	-2.84653	0	0	0	ENSG00000176171
IGFBP4	17	40443461..40457731	15.4268	-0.466622	-1.38187	3.50771e-07	3.49517e-05	0.0203419	ENSG00000141753
FRMD6	14	51489100..51730727	15.3898	-0.259599	-1.19715	0.00179312	0.0493529	1	ENSG00000139926
IL32	16	3065297..3082192	15.3649	-1.21005	-2.31346	0	0	0	ENSG00000008517
CTXN1	19	complement(7924485..7926166)	15.2917	-0.432049	-1.34915	1.20268e-05	0.000782784	0.69746	ENSG00000178531
AKAP2	9	110048598..110172512	15.2898	0.392408	1.31258	2.85261e-06	0.000223552	0.165428	ENSG00000241978
FOXO3	6	108559835..108684774	15.2727	-0.315406	-1.24436	0.000166195	0.00728495	1	ENSG00000118689
UCK1	9	complement(131523801..131531268)	15.2604	0.457543	1.3732	3.55333e-07	3.5285e-05	0.0206065	ENSG00000130717
PAK6	15	40238759..40277487	15.1924	0.304139	1.23468	0.00031395	0.0124362	1	ENSG00000137843
CBX6	22	complement(38861450..38872314)	15.1514	0.418582	1.33661	5.92449e-07	5.53258e-05	0.0343573	ENSG00000183741
GTF3C4	9	132670035..132694955	15.1499	0.432507	1.34958	2.21329e-07	2.33369e-05	0.0128353	ENSG00000125484
DNAJC11	1	complement(6634168..6701924)	15.1481	0.366337	1.28908	1.83427e-05	0.00114012	1	ENSG00000007923
UFM1	13	38349849..38363619	15.084	0.298888	1.2302	0.000521393	0.0185957	1	ENSG00000120686
SLC35C1	11	45804072..45813015	15.0826	0.63832	1.55652	1.8674e-13	6.40793e-11	1.08294e-08	ENSG00000181830
IGF2BP2	3	complement(185643739..185825056)	15.062	-0.285062	-1.21846	0.000877323	0.0282811	1	ENSG00000073792
MXD1	2	69897688..69942945	14.9971	-0.485119	-1.3997	1.0383e-08	1.41345e-06	0.00060213	ENSG00000059728
HIST1H2BD	6	26158146..26171349	14.799	0.456478	1.37219	2.07769e-05	0.00126739	1	ENSG00000158373
IMP4	2	130342225..130347810	14.7642	0.355334	1.27928	4.53205e-05	0.00246089	1	ENSG00000136718
IL6ST	5	complement(55935095..55994993)	14.755	0.266613	1.20298	0.00137354	0.040108	1	ENSG00000134352
FGFR3	4	1793307..1808872	14.7128	-0.723147	-1.65078	1.11022e-16	6.07397e-14	6.43841e-12	ENSG00000068078
TGIF2-C20orf24	20	36574553..36612384	14.6985	1.80803	3.50163	7.3419e-08	8.45939e-06	0.00425771	ENSG00000259399
PPP1R2	3	complement(195514425..195543386)	14.6397	-0.302983	-1.23369	0.000392495	0.0148599	1	ENSG00000184203
CDA	1	20588948..20618908	14.6033	-0.399402	-1.31896	0.000133931	0.00607267	1	ENSG00000158825
GM2A	5	151212150..151270440	14.5669	-0.286559	-1.21973	0.000878019	0.0282878	1	ENSG00000196743
TSTD1	1	complement(161037631..161038990)	14.5203	-0.388728	-1.30924	0.000104388	0.00498244	1	ENSG00000215845
COPS9	2	complement(240126563..240136807)	14.4216	0.363575	1.28661	8.97185e-05	0.00440182	1	ENSG00000172428
NINJ1	9	complement(93121489..93134288)	14.3657	-0.30244	-1.23323	0.000767655	0.0254242	1	ENSG00000131669
BCL7B	7	complement(73536356..73558002)	14.3649	0.332158	1.25889	0.000155133	0.0068816	1	ENSG00000106635
DDX17	22	complement(38483440..38507660)	14.3581	0.415864	1.3341	6.04635e-07	5.6373e-05	0.035064	ENSG00000100201
TBC1D13	9	128787204..128810432	14.3174	0.54026	1.45423	6.93775e-10	1.2229e-07	4.02334e-05	ENSG00000107021
YRDC	1	complement(37802944..37808185)	14.2873	0.3029	1.23362	0.00126646	0.0377027	1	ENSG00000196449
SPTAN1	9	128552558..128633662	14.2355	0.320789	1.24901	9.65655e-05	0.00467838	1	ENSG00000197694
NUDT18	8	complement(22106872..22109419)	14.2047	-0.340183	-1.26592	0.000322359	0.0126999	1	ENSG00000275074
TRIM26	6	complement(30184455..30213427)	14.2035	0.578827	1.49363	3.08584e-11	7.07329e-09	1.78954e-06	ENSG00000234127
DAPK1	9	87497228..87708633	14.1956	0.348092	1.27288	3.14631e-05	0.00180833	1	ENSG00000196730
IRF3	19	complement(49659569..49665875)	14.1924	0.283545	1.21718	0.00116397	0.0351567	1	ENSG00000126456
CISD3	17	38730235..38735044	14.175	0.34116	1.26677	0.000155332	0.0068816	1	ENSG00000277972
SLC37A2	11	125063067..125090312	14.1546	0.426976	1.34441	4.9482e-07	4.71192e-05	0.0286956	ENSG00000134955
TRIM14	9	complement(98069275..98119212)	14.1424	0.272799	1.20815	0.00138764	0.0404178	1	ENSG00000106785
SEC16A	9	complement(136440096..136483759)	14.1374	0.661407	1.58162	2.66454e-15	1.2072e-12	1.54522e-10	ENSG00000148396
CARHSP1	16	complement(8852942..8869012)	14.1345	-0.424572	-1.34217	6.75903e-07	6.22174e-05	0.039197	ENSG00000153048
GEMIN4	17	complement(744414..753999)	14.1324	0.303322	1.23398	0.000367997	0.0141388	1	ENSG00000179409
CPSF6	12	69239537..69274358	14.0887	0.298525	1.22989	0.000396766	0.0149897	1	ENSG00000111605
ZNF207	17	32350109..32381886	14.0793	0.263127	1.20008	0.00138696	0.0404178	1	ENSG00000010244
TMEM159	16	21158377..21180616	14.0621	-0.329366	-1.25646	0.000273367	0.0110398	1	ENSG00000011638
MAN1B1	9	137086927..137109187	14.0287	0.345138	1.27027	3.85991e-05	0.00216066	1	ENSG00000177239
HPDL	1	45326905..45328533	14.0079	0.427947	1.34532	9.04551e-06	0.000612812	0.524567	ENSG00000186603
CTPS1	1	40979335..41012565	13.9879	0.344559	1.26976	5.5876e-05	0.00294044	1	ENSG00000171793
ZMYND19	9	complement(137582079..137590490)	13.9803	0.640832	1.55923	4.82336e-12	1.32567e-09	2.79717e-07	ENSG00000165724
TPD52	8	complement(80034745..80231232)	13.9432	-0.431827	-1.34894	2.74095e-07	2.81832e-05	0.0158953	ENSG00000076554
KRT6B	12	complement(52446651..52452126)	13.8616	-0.530044	-1.44397	1.05519e-08	1.43309e-06	0.000611928	ENSG00000185479
KYAT3	1	complement(88935773..88992953)	13.8505	-0.429216	-1.3465	3.14484e-06	0.000245128	0.182376	ENSG00000137944
IVNS1ABP	1	complement(185296388..185317329)	13.8393	-0.341868	-1.2674	4.72619e-05	0.00254486	1	ENSG00000116679
PLXNA1	3	126988594..127037392	13.7995	0.434208	1.35117	1.81895e-07	1.94981e-05	0.0105485	ENSG00000114554
ALG5	13	complement(36949775..37000261)	13.7918	0.311306	1.24083	0.000742131	0.024777	1	ENSG00000120697
QSOX2	9	complement(136206333..136245841)	13.7494	0.703497	1.62845	8.88178e-16	4.2568e-13	5.15072e-11	ENSG00000165661
SBDSP1	7	72829425..72836701	13.7208	0.316306	1.24514	0.00164058	0.0460553	1	ENSG00000225648
NUP50	22	45163841..45188015	13.677	0.323193	1.2511	0.000117467	0.00546721	1	ENSG00000093000
MIB1	18	21704957..21870957	13.6553	-0.503304	-1.41746	1.6937e-09	2.70581e-07	9.8221e-05	ENSG00000101752
SLC27A2	15	50182196..50236395	13.65	-0.673254	-1.59467	1.61426e-13	5.63942e-11	9.36144e-09	ENSG00000140284
DUS1L	17	complement(82057506..82065887)	13.648	0.342111	1.26761	5.9197e-05	0.00308719	1	ENSG00000169718
ACSL4	X	complement(109624244..109733403)	13.6431	-0.381839	-1.303	6.91412e-06	0.000486017	0.400964	ENSG00000068366
SLC31A2	9	113150942..113164137	13.6003	0.310721	1.24033	0.000644463	0.0220494	1	ENSG00000136867
SOX7	8	complement(10723768..10730512)	13.5825	0.336424	1.26262	0.000155324	0.0068816	1	ENSG00000171056
ENTPD6	20	25195693..25226729	13.5181	0.348348	1.2731	4.90934e-05	0.00262883	1	ENSG00000197586
RAPGEFL1	17	40177010..40195656	13.5139	-0.367563	-1.29017	1.69682e-05	0.00106151	0.984019	ENSG00000108352
CIZ1	9	complement(128166064..128204383)	13.4945	0.290295	1.22289	0.000593794	0.0206819	1	ENSG00000148337
EXOSC2	9	130693721..130704894	13.4878	0.562033	1.47635	1.42517e-10	2.95173e-08	8.26483e-06	ENSG00000130713
MAPK3	16	complement(30114105..30123506)	13.463	-0.41988	-1.33782	1.92408e-06	0.000157378	0.111581	ENSG00000102882
EPS8	12	complement(15620158..15882329)	13.4567	0.345279	1.2704	4.97492e-05	0.00266149	1	ENSG00000151491
WBP2	17	complement(75845699..75856507)	13.3794	-0.280924	-1.21497	0.00103224	0.0320631	1	ENSG00000132471
SMDT1	22	42079691..42084284	13.3711	0.330026	1.25704	0.000562758	0.0198054	1	ENSG00000183172
MAOA	X	43654907..43746824	13.361	-0.27847	-1.21291	0.00112554	0.0342997	1	ENSG00000189221
UFD1L	22	complement(19449910..19479215)	13.3567	0.371245	1.29347	9.63957e-06	0.000646263	0.559018	ENSG00000070010
ZDHHC6	10	complement(112424428..112446917)	13.3547	0.328445	1.25566	0.000186887	0.00800439	1	ENSG00000023041
DPH2	1	43970000..43973369	13.3434	0.609792	1.52604	1.94463e-11	4.64087e-09	1.12773e-06	ENSG00000132768
RNF141	11	complement(10511678..10541230)	13.3063	-0.551768	-1.46588	1.73875e-10	3.56302e-08	1.00834e-05	ENSG00000110315
RP13-463N16.6	10	complement(5594991..5596118)	13.2625	0.694549	1.61838	3.90116e-06	0.000294196	0.226236	ENSG00000242147
MEPCE	7	100428790..100434126	13.2388	0.293269	1.22541	0.000925501	0.0295691	1	ENSG00000146834
PQBP1	X	48897912..48903143	13.2301	0.36984	1.29221	9.47672e-05	0.00461052	1	ENSG00000102103
FAM120AOS	9	complement(93446494..93453592)	13.2087	0.295044	1.22692	0.000795515	0.0262203	1	ENSG00000188938
RPF2	6	110982015..111028263	13.1944	0.332434	1.25914	0.000150158	0.00670584	1	ENSG00000197498
LYPD3	19	complement(43460787..43465660)	13.1604	-0.318956	-1.24743	0.000472953	0.0171851	1	ENSG00000124466
TCEB3	1	23743155..23762059	13.1279	0.304176	1.23471	0.000392561	0.0148599	1	ENSG00000011007
TRMT6	20	complement(5937235..5950558)	13.109	0.489028	1.4035	3.22109e-08	3.9914e-06	0.00186798	ENSG00000089195
SLC6A8	X	153688099..153696593	13.0844	-0.417416	-1.33553	1.17505e-06	0.000102164	0.0681433	ENSG00000130821
TMEM214	2	27032910..27041695	13.0528	0.283596	1.21723	0.00101299	0.0316174	1	ENSG00000119777
YTHDF1	20	complement(63195429..63216234)	13.0515	0.360026	1.28345	5.35789e-05	0.00283758	1	ENSG00000149658
SCNN1A	12	complement(6346843..6377730)	13.0495	-0.519447	-1.43341	1.3985e-09	2.26542e-07	8.11019e-05	ENSG00000111319
RCOR1	14	102592661..102730576	13.0461	-0.279172	-1.2135	0.00103426	0.0320912	1	ENSG00000089902
WDR74	11	complement(62832342..62841809)	12.9755	0.448971	1.36507	2.95227e-07	2.99839e-05	0.0171208	ENSG00000133316
SKA3	13	complement(21153595..21176602)	12.9711	0.445471	1.36176	7.74813e-07	6.97716e-05	0.0449329	ENSG00000165480
NOP9	14	24299862..24309124	12.9575	0.316319	1.24515	0.000210472	0.00884471	1	ENSG00000196943
INSIG2	2	118088452..118110997	12.9452	-0.538437	-1.4524	1.06883e-09	1.78627e-07	6.19834e-05	ENSG00000125629
C9orf114	9	complement(128819651..128829821)	12.9349	0.567029	1.48147	8.71428e-11	1.85794e-08	5.05359e-06	ENSG00000198917
PCIF1	20	45934628..45948023	12.8764	-0.316634	-1.24542	0.000386982	0.0147256	1	ENSG00000100982
GAS2L1	22	29306582..29312785	12.8735	0.52642	1.44035	1.77343e-09	2.81766e-07	0.000102845	ENSG00000185340
CYP1B1	2	complement(38066973..38109902)	12.8433	1.00992	2.0138	0	0	0	ENSG00000138061
PIM1	6	37170203..37175426	12.8226	-0.806147	-1.74854	0	0	0	ENSG00000137193
NR3C1	5	complement(143277931..143435512)	12.806	-0.339641	-1.26544	5.05888e-05	0.00270142	1	ENSG00000113580
LMF2	22	complement(50502949..50507691)	12.7978	0.528864	1.44279	5.24484e-09	7.62303e-07	0.000304159	ENSG00000100258
PEX2	8	complement(76980258..77001044)	12.7802	-0.444595	-1.36093	2.86086e-07	2.91577e-05	0.0165907	ENSG00000164751
MATN2	8	97868840..98036716	12.7737	-0.328519	-1.25572	0.000106796	0.00505577	1	ENSG00000132561
SLC10A3	X	complement(154487306..154490690)	12.772	0.290632	1.22318	0.0017328	0.0479659	1	ENSG00000126903
ZNF367	9	complement(96385941..96418329)	12.7561	0.434509	1.35145	9.80573e-07	8.65531e-05	0.0568654	ENSG00000165244
NT5E	6	85449584..85495791	12.738	0.607989	1.52413	4.13225e-12	1.15767e-09	2.39637e-07	ENSG00000135318
SCARB2	4	complement(76158737..76213893)	12.7346	-0.285887	-1.21916	0.000839101	0.0273993	1	ENSG00000138760
PORCN	X	48508962..48520814	12.6677	0.412439	1.33093	4.99567e-06	0.000366256	0.289709	ENSG00000102312
NCOA5	20	complement(46060985..46089952)	12.6676	0.729084	1.65759	1.11022e-15	5.23448e-13	6.43841e-11	ENSG00000124160
TOB2	22	complement(41433492..41447023)	12.6417	0.498677	1.41292	1.16203e-08	1.55272e-06	0.000673883	ENSG00000183864
PUM3	9	complement(2720469..2844241)	12.5861	0.327076	1.25447	0.000330843	0.0129812	1	ENSG00000080608
ZNHIT2	11	complement(65116403..65117708)	12.5522	0.366612	1.28932	0.000302659	0.0120465	1	ENSG00000174276
TBCC	6	complement(42744481..42746096)	12.5424	0.344476	1.26969	0.000422001	0.0157991	1	ENSG00000124659
RCN2	15	76931619..76954392	12.5265	-0.26058	-1.19796	0.00180779	0.049639	1	ENSG00000117906
RARRES3	11	63536809..63546462	12.4999	0.836765	1.78604	2.27655e-09	3.54249e-07	0.000132022	ENSG00000133321
MAPRE2	18	34976928..35143470	12.4931	0.538775	1.45274	3.45069e-10	6.62625e-08	2.00113e-05	ENSG00000166974
LSM10	1	complement(36391238..36397892)	12.4907	0.364585	1.28751	0.000235072	0.00976525	1	ENSG00000181817
CHAC2	2	53767792..53775196	12.4852	0.668872	1.58983	1.14342e-10	2.40251e-08	6.63094e-06	ENSG00000143942
TIMM22	17	997117..1003671	12.4784	0.367404	1.29003	4.29012e-05	0.00234932	1	ENSG00000177370
TTI1	20	complement(37983007..38033468)	12.465	0.307212	1.23731	0.000422684	0.0158042	1	ENSG00000101407
HBP1	7	107168961..107202529	12.4512	-0.538587	-1.45255	3.23348e-10	6.22977e-08	1.87516e-05	ENSG00000105856
RPS19BP1	22	complement(39529093..39532855)	12.4421	0.42055	1.33844	2.10274e-06	0.00017175	0.121942	ENSG00000187051
SAV1	14	complement(50632058..50668331)	12.4348	-0.298758	-1.23009	0.000569361	0.019999	1	ENSG00000151748
ORC5	7	complement(104126341..104208047)	12.4263	0.376096	1.29783	2.19537e-05	0.00133034	1	ENSG00000164815
CARNMT1	9	complement(74981020..75028423)	12.4258	0.37104	1.29329	2.05943e-05	0.00125849	1	ENSG00000156017
SAMM50	22	43955421..44010531	12.3487	0.385193	1.30603	6.46528e-06	0.000459478	0.374934	ENSG00000100347
RC3H2	9	complement(122844556..122905341)	12.3451	0.340846	1.2665	4.26714e-05	0.00234116	1	ENSG00000056586
TDRD7	9	97411950..97496125	12.3283	0.534168	1.44811	1.30651e-09	2.14031e-07	7.5767e-05	ENSG00000196116
IFIT1	10	89392546..89406486	12.3168	0.692054	1.61558	3.88578e-15	1.72018e-12	2.25344e-10	ENSG00000185745
HIST1H4I	6	27138588..27139881	12.3013	0.729461	1.65802	3.80873e-12	1.08273e-09	2.20876e-07	ENSG00000276180
DSC2	18	complement(31058840..31102415)	12.2968	-0.390968	-1.31127	2.57183e-06	0.000205435	0.149146	ENSG00000134755
TEX10	9	complement(100302077..100352939)	12.2826	0.48945	1.40391	8.73247e-09	1.21442e-06	0.000506413	ENSG00000136891
PIM3	22	49960513..49964080	12.254	0.293431	1.22555	0.0014682	0.042213	1	ENSG00000198355
XPO5	6	complement(43522330..43576075)	12.2428	0.36978	1.29216	1.1434e-05	0.000749243	0.66308	ENSG00000124571
MAP1LC3B	16	87383995..87404779	12.1429	-0.271092	-1.20672	0.00165327	0.046317	1	ENSG00000140941
TMEM219	16	29940885..29973052	12.1406	-0.292122	-1.22444	0.00156481	0.0444183	1	ENSG00000149932
ZBTB2	6	complement(151364117..151391548)	12.139	0.451359	1.36733	6.39649e-07	5.92564e-05	0.0370945	ENSG00000181472
FASTKD5	20	complement(3146519..3159897)	12.1385	0.371097	1.29334	4.58541e-05	0.00248657	1	ENSG00000215251
HIST1H2BJ	6	complement(27125897..27132750)	12.1329	0.623903	1.54104	2.3809e-08	3.02129e-06	0.00138073	ENSG00000124635
FBXO7	22	32474676..32498829	12.1208	0.280341	1.21448	0.000868249	0.0281001	1	ENSG00000100225
CTD-2550O8.5	19	complement(8308283..8321379)	12.0973	-7.90713	-240.04	3.51941e-14	1.37904e-11	2.04097e-09	ENSG00000167774
RP11-783K16.5	11	64245964..64248217	12.0787	0.513474	1.42748	0.000933234	0.02972	1	ENSG00000256940
POLR1C	6	43509702..43529585	12.0209	0.318234	1.2468	0.000468006	0.0170696	1	ENSG00000171453
MTRNR2L1	17	22523111..22524663	12.0111	-0.609014	-1.52522	1.47708e-09	2.37941e-07	8.56588e-05	ENSG00000256618
RP11-442H21.2	10	complement(72274915..72275980)	12.0048	-4.15975	-17.8735	0	0	0	ENSG00000269926
CYTH3	7	complement(6161776..6272644)	11.9896	-0.336918	-1.26306	8.76584e-05	0.00431536	1	ENSG00000008256
SLC4A2	7	151057210..151076527	11.9594	0.560763	1.47505	4.45241e-11	9.89287e-09	2.58204e-06	ENSG00000164889
SWAP70	11	9664077..9752991	11.9297	-0.368205	-1.29075	1.47343e-05	0.000933849	0.854472	ENSG00000133789
COL12A1	6	complement(75084326..75206051)	11.8496	-0.399241	-1.31881	1.60815e-06	0.00013433	0.09326	ENSG00000111799
ODF2	9	128455186..128501292	11.8448	0.350591	1.27508	4.17694e-05	0.00230604	1	ENSG00000136811
PLEC	8	complement(143915147..143976734)	11.8208	0.539375	1.45334	6.86463e-11	1.48542e-08	3.98094e-06	ENSG00000178209
CAD	2	27217390..27243943	11.817	0.458657	1.37426	5.85008e-08	6.82611e-06	0.00339258	ENSG00000084774
TRAF2	9	136881912..136926607	11.7554	0.370867	1.29313	3.19554e-05	0.00182938	1	ENSG00000127191
ZNF488	10	complement(47365496..47384273)	11.7408	0.380026	1.30137	2.21889e-05	0.00134319	1	ENSG00000265763
STARD4	5	complement(111496033..111512590)	11.7311	-0.724999	-1.6529	1.11022e-16	6.07397e-14	6.43841e-12	ENSG00000164211
RAVER1	19	complement(10316212..10333640)	11.7301	0.393522	1.3136	6.18395e-06	0.000442279	0.35862	ENSG00000161847
CTSV	9	complement(97029679..97039643)	11.7196	0.482656	1.39731	3.6916e-08	4.48812e-06	0.00214084	ENSG00000136943
SMG5	1	complement(156249224..156282825)	11.719	0.381367	1.30258	1.07967e-05	0.000710695	0.626122	ENSG00000198952
PRCC	1	156750610..156800817	11.7146	0.36733	1.28996	3.18209e-05	0.00182528	1	ENSG00000143294
LIMK2	22	31212239..31280080	11.6971	0.33456	1.26099	9.58439e-05	0.0046512	1	ENSG00000182541
SELO	22	50200979..50217616	11.6576	0.29818	1.22959	0.00139332	0.0405224	1	ENSG00000073169
RPP30	10	90871716..90908553	11.6402	0.282922	1.21666	0.0011875	0.0357744	1	ENSG00000148688
LPAR1	9	complement(110873263..111038458)	11.6133	0.523066	1.43701	3.76069e-09	5.57775e-07	0.00021809	ENSG00000198121
ANKS6	9	complement(98731329..98796965)	11.5769	0.417439	1.33555	7.58424e-07	6.86155e-05	0.0439825	ENSG00000165138
ZMIZ2	7	44748581..44769881	11.5635	0.352738	1.27698	3.36124e-05	0.00190542	1	ENSG00000122515
FAM102A	9	complement(127940579..127980513)	11.544	0.500309	1.41452	6.5589e-09	9.32265e-07	0.000380364	ENSG00000167106
OGFOD1	16	56451490..56479100	11.5363	0.270881	1.20654	0.00163818	0.0460502	1	ENSG00000087263
ID2	2	8678845..8684453	11.5237	-0.361361	-1.28464	0.000130093	0.00592176	1	ENSG00000115738
KLHL5	4	39045039..39126857	11.4991	-0.437155	-1.35393	5.088e-07	4.82918e-05	0.0295063	ENSG00000109790
PNRC1	6	89080751..89085160	11.4406	-0.325407	-1.25302	0.000346802	0.0134729	1	ENSG00000146278
UHRF1	19	4903080..4962154	11.4383	0.335797	1.26207	0.000111101	0.00521696	1	ENSG00000276043
TXLNA	1	32179686..32198285	11.4032	0.428976	1.34628	8.61307e-07	7.68445e-05	0.0499489	ENSG00000084652
CLN6	15	complement(68206992..68257211)	11.3792	0.447057	1.36326	2.43445e-07	2.52263e-05	0.0141178	ENSG00000128973
DNAJA3	16	4425805..4456775	11.3748	0.319237	1.24767	0.000179868	0.00776109	1	ENSG00000103423
RAPGEF1	9	complement(131576770..131740074)	11.3682	0.40118	1.32059	2.64555e-06	0.000209305	0.153421	ENSG00000107263
HK2	2	74833981..74893359	11.3439	-0.338237	-1.26421	8.3275e-05	0.00411704	1	ENSG00000159399
HIRA	22	complement(19330698..19447450)	11.3411	0.61038	1.52666	6.77103e-12	1.79299e-09	3.92665e-07	ENSG00000100084
RALGPS2	1	178725147..178921841	11.3346	-0.314549	-1.24362	0.000186076	0.00798146	1	ENSG00000116191
MAX	14	complement(65006174..65102695)	11.329	0.553531	1.46767	4.0579e-10	7.56674e-08	2.35326e-05	ENSG00000125952
BYSL	6	41921188..41933046	11.2175	0.385579	1.30638	4.76155e-05	0.00256152	1	ENSG00000112578
TNFSF9	19	6530999..6535928	11.1989	-1.12797	-2.18551	0	0	0	ENSG00000125657
NR1D2	3	23945260..23980618	11.1668	-0.575945	-1.49065	3.24786e-11	7.41534e-09	1.8835e-06	ENSG00000174738
TYSND1	10	complement(70137981..70146676)	11.1643	0.308764	1.23865	0.000429905	0.0159917	1	ENSG00000156521
ZC3HAV1	7	complement(139043520..139109719)	11.1585	0.698892	1.62326	2.22045e-16	1.17062e-13	1.28768e-11	ENSG00000105939
QSOX1	1	180154834..180204030	11.1464	-0.500844	-1.41504	3.0049e-09	4.54988e-07	0.00017426	ENSG00000116260
ACSS2	20	34872146..34927962	11.1307	-0.840032	-1.79009	0	0	0	ENSG00000131069
PELP1	17	complement(4669774..4704337)	11.1179	0.35867	1.28224	2.87681e-05	0.00167549	1	ENSG00000141456
CRYZ	1	complement(74705482..74733408)	11.1082	-0.311461	-1.24096	0.000432484	0.016067	1	ENSG00000116791
MTRR	5	7851186..7906025	11.105	0.313737	1.24292	0.000252443	0.0103096	1	ENSG00000124275
BIRC2	11	102347211..102378670	11.0897	-0.354736	-1.27875	5.42339e-05	0.00286442	1	ENSG00000110330
BRAT1	7	complement(2537877..2555727)	11.0819	0.411012	1.32962	1.67263e-06	0.000139166	0.0969989	ENSG00000106009
DHTKD1	10	12068972..12123225	11.0809	-0.373036	-1.29508	1.78114e-05	0.00110947	1	ENSG00000181192
LYAR	4	complement(4267701..4290169)	11.0761	0.366436	1.28916	0.000104936	0.00500341	1	ENSG00000145220
FAM45A	10	119104086..119137984	11.0598	-0.272143	-1.2076	0.00152989	0.0436837	1	ENSG00000119979
FAM64A	17	6444415..6451469	11.0406	-0.310995	-1.24056	0.000709553	0.0239374	1	ENSG00000129195
PANK3	5	complement(168548495..168579600)	11.0053	-0.280502	-1.21462	0.000811222	0.026639	1	ENSG00000120137
CEBPD	8	complement(47736909..47739086)	10.9976	-0.575861	-1.49057	1.53365e-05	0.000968842	0.889397	ENSG00000221869
CARD10	22	complement(37490362..37519542)	10.9757	0.647074	1.56599	1.27121e-13	4.52268e-11	7.37197e-09	ENSG00000100065
GLRX2	1	complement(193096468..193106114)	10.9651	0.417476	1.33559	6.63211e-05	0.00339461	1	ENSG00000023572
RPUSD2	15	40569300..40574943	10.9383	0.382251	1.30337	4.63832e-05	0.00251153	1	ENSG00000166133
BCR	22	23179704..23318037	10.8949	0.288685	1.22153	0.000535328	0.0189876	1	ENSG00000186716
NOP2	12	complement(6556863..6568691)	10.8882	0.649298	1.5684	2.50355e-13	8.44105e-11	1.45186e-08	ENSG00000111641
S100P	4	6693069..6697170	10.881	-1.58352	-2.997	0	0	0	ENSG00000163993
DUSP7	3	complement(52048919..52056550)	10.8628	0.354867	1.27887	4.24096e-05	0.002329	1	ENSG00000164086
ATG4D	19	10543895..10553418	10.8588	-0.301229	-1.23219	0.0014332	0.0415363	1	ENSG00000130734
RP11-132A1.4	7	101308346..101310985	10.8547	0.513029	1.42704	0.000826464	0.0270476	1	ENSG00000232445
GABARAPL1	12	10212458..10223130	10.851	-0.405722	-1.32475	5.10104e-06	0.000372488	0.29582	ENSG00000139112
POLA2	11	65261762..65305589	10.8347	0.287408	1.22045	0.000887749	0.0285221	1	ENSG00000014138
WNT4	1	complement(22117305..22143969)	10.8313	-0.318494	-1.24703	0.000293272	0.0117293	1	ENSG00000162552
SLC35F6	2	26764284..26781231	10.7794	0.497769	1.41203	2.95806e-08	3.68911e-06	0.00171544	ENSG00000213699
PISD	22	complement(31618491..31662432)	10.7571	0.486693	1.40123	3.01724e-08	3.7468e-06	0.00174976	ENSG00000241878
UMPS	3	124730366..124749273	10.749	0.369549	1.29195	1.46039e-05	0.000928629	0.846909	ENSG00000114491
FDX2	19	complement(10310045..10316015)	10.7281	0.437742	1.35448	2.64597e-05	0.00157218	1	ENSG00000267673
POLR2F	22	37952607..38041915	10.6756	0.533887	1.44783	1.01636e-09	1.70843e-07	5.89408e-05	ENSG00000100142
MIEF1	22	39499432..39518132	10.6583	0.421118	1.33897	8.18026e-07	7.33215e-05	0.047439	ENSG00000100335
MYEOV	11	69294138..69367726	10.6511	0.35062	1.27511	9.28319e-05	0.00453157	1	ENSG00000172927
KLF6	10	complement(3775996..3785281)	10.627	-0.331471	-1.2583	0.000120957	0.00560268	1	ENSG00000067082
FOXE1	9	97853254..97856715	10.6238	0.336008	1.26226	0.000202558	0.00853066	1	ENSG00000178919
HERPUD2	7	complement(35632659..35695571)	10.6163	-0.292753	-1.22498	0.00125908	0.0375213	1	ENSG00000122557
PINK1	1	20633455..20651511	10.6121	-0.319258	-1.24769	0.000269892	0.0109222	1	ENSG00000158828
CDC25C	5	complement(138285265..138338355)	10.6013	-0.316105	-1.24496	0.000550807	0.0194415	1	ENSG00000158402
UGT1A3	2	233729108..233773299	10.4929	0.675357	1.59699	0.000171987	0.00747106	1	ENSG00000243135
FN1	2	complement(215360440..215436172)	10.4846	0.889736	1.85284	0	0	0	ENSG00000115414
ANAPC7	12	complement(110372900..110403730)	10.4809	0.332776	1.25943	0.000119109	0.0055303	1	ENSG00000196510
TTC9C	11	62728069..62740293	10.4743	-0.339743	-1.26553	0.000275106	0.0110895	1	ENSG00000162222
FAM98A	2	complement(33583658..33599382)	10.4575	0.343263	1.26862	9.17684e-05	0.00448822	1	ENSG00000119812
NGFR	17	49495293..49515017	10.4346	-0.898352	-1.86394	0	0	0	ENSG00000064300
DUSP9	X	153642492..153651326	10.423	-0.624021	-1.54116	3.42024e-11	7.74792e-09	1.98347e-06	ENSG00000130829
DDX58	9	complement(32455705..32526324)	10.4155	0.916847	1.88798	0	0	0	ENSG00000107201
NUMA1	11	complement(72002864..72080693)	10.3981	0.266828	1.20316	0.00129863	0.0384431	1	ENSG00000137497
SNHG15	7	complement(44983023..44986961)	10.3899	0.449616	1.36568	6.86611e-07	6.30031e-05	0.039818	ENSG00000232956
ABL1	9	130713946..130887675	10.3365	0.359646	1.28311	3.13151e-05	0.00180161	1	ENSG00000097007
FTSJ3	17	complement(63819433..63830012)	10.3288	0.304221	1.23475	0.000497154	0.0178569	1	ENSG00000108592
TNFRSF10B	8	complement(23020133..23069179)	10.3242	0.300016	1.23116	0.000599714	0.0208255	1	ENSG00000120889
LRRC1	6	53794497..53924121	10.1976	-0.286218	-1.21944	0.00110594	0.033809	1	ENSG00000137269
ALDH3B1	11	68008578..68029282	10.1891	-0.407979	-1.32683	2.21424e-06	0.000179844	0.128408	ENSG00000006534
ERRFI1	1	complement(8004404..8026308)	10.1574	-0.347996	-1.27279	9.41553e-05	0.00458459	1	ENSG00000116285
SPTLC2	14	complement(77505997..77616773)	10.1405	-0.414991	-1.33329	9.72263e-07	8.59504e-05	0.0563835	ENSG00000100596
CARD6	5	40841184..40860175	10.1379	0.443881	1.36026	6.32909e-07	5.882e-05	0.0367037	ENSG00000132357
IPPK	9	complement(92613184..92670265)	10.1372	0.469559	1.38469	9.458e-08	1.05682e-05	0.00548489	ENSG00000127080
COMMD7	20	complement(32702691..32743997)	10.1361	-0.344644	-1.26984	0.000245663	0.0101113	1	ENSG00000149600
TNFSF10	3	complement(172505508..172523507)	10.0826	-0.396212	-1.31605	1.34014e-05	0.000862567	0.777173	ENSG00000121858
DTX2	7	76461676..76505995	10.054	-0.4352	-1.3521	7.69753e-07	6.94238e-05	0.0446395	ENSG00000091073
ZC3HC1	7	complement(130018286..130051451)	10.033	0.319329	1.24775	0.000543262	0.0192103	1	ENSG00000091732
PIK3CB	3	complement(138652699..138834938)	10.0255	-0.311259	-1.24079	0.000261618	0.0106469	1	ENSG00000051382
NLRP7	19	complement(54923509..54966312)	10.0163	-3.7076	-13.0647	0	0	0	ENSG00000167634
C9orf40	9	complement(74946581..74952886)	10.0125	0.330846	1.25775	0.000538449	0.019075	1	ENSG00000135045
ADM	11	10304680..10307397	10.0117	-1.25518	-2.38698	0	0	0	ENSG00000148926
