# Supplementary material for: Transcription factors and stress response gene alterations in human keratinocytes following Solar Simulated Ultra Violet Radiation
Source: Sci Rep. 2017 Oct 19;7:13622. doi: 10.1038/s41598-017-13765-7 (PMC5648893; doi:10.1038/s41598-017-13765-7)
Supplement: Supplementary file 3 — Supplemental Table 2 [file 41598_2017_13765_MOESM3_ESM.xlsx]

## Sheet: Sheet4
Name	1xssUVR_FC	5xssUVR_FC	1wkr_FC
LAMA3	1.8928	1.87937	1.47302
TFRC	1.85631	2.45698	1.34845
RP13-463N16.6	1.84335	2.98215	1.61838
NT5E	1.75028	1.79365	1.52413
DKK1	1.74391	1.83193	1.2536
EFNB2	1.74067	2.91003	1.44415
PORCN	1.73	2.13791	1.33093
RP11-290L1.3	1.71858	3.44445	2.01867
LAMC2	1.6593	2.08703	1.26589
ITGB5	1.64658	1.7725	1.44044
DUSP6	1.60019	1.25369	1.29282
HSPA8	1.51521	1.78536	1.25804
FERMT1	1.5144	2.46794	1.36019
UNG	1.47195	1.22703	1.28171
MAT2A	1.44445	1.49427	2.02659
RP11-132A1.4	1.41998	1.87501	1.42704
FOSL1	1.41625	1.77543	1.73061
SLC43A3	1.40506	1.63649	1.62478
TUBA4A	1.40241	1.94218	1.20533
SFPQ	1.39357	1.86652	1.52182
PLEC	1.37793	1.46307	1.45334
CTPS1	1.37381	1.60056	1.26976
SLC38A5	1.36844	1.60552	1.45212
DUSP7	1.36748	1.20482	1.27887
CCDC86	1.36692	1.77707	1.56777
LPCAT1	1.36336	1.28389	1.38316
NOP2	1.35699	1.5078	1.5684
SRM	1.35597	1.58123	1.31194
TNFRSF12A	1.34669	1.43115	1.21475
AKAP2	1.34445	1.66441	1.31258
SLC29A1	1.34217	1.30786	1.22474
PNO1	1.34047	1.83662	1.39919
HSPH1	1.33947	1.53025	1.29897
FUS	1.3394	1.60219	1.21587
PCDH1	1.33748	1.54096	1.46815
MYEOV	1.32417	1.35401	1.27511
RRP9	1.32283	1.83333	1.27078
SRSF1	1.31777	1.48476	1.38531
YTHDF1	1.31758	1.26677	1.28345
WDR77	1.31727	1.44569	1.32706
NCLN	1.30444	1.34554	1.29822
ACTB	1.30402	1.48276	1.20514
ANO1	1.3014	1.44308	1.3131
CAD	1.2979	1.32476	1.37426
ZMYND19	1.29782	1.35598	1.55923
LYPD1	1.29678	1.42393	1.43123
DPH2	1.29603	1.59865	1.52604
SDCCAG3	1.28877	1.29402	1.44279
UTP18	1.28828	1.53213	1.20858
NOP56	1.28387	1.90773	1.50593
VAV2	1.28306	1.3505	1.30313
PPIF	1.2773	1.32685	1.25228
EXOSC4	1.27439	1.65521	1.33655
LYAR	1.2739	1.49306	1.28916
SRPRB	1.27237	1.53029	1.227
NOP16	1.27204	1.35906	1.35821
CH17-360D5.3	1.27012	1.53212	1.53295
PUM3	1.26454	1.62499	1.25447
ALDH1A3	1.26304	1.58755	1.23429
MCM3	1.26249	1.27105	1.22501
SF1	1.26156	1.42486	1.28407
MYH9	1.25965	1.20507	1.5245
NIP7	1.25517	1.61591	1.28579
WDR43	1.25364	1.64536	1.34309
LTV1	1.25268	1.88986	1.28375
PRNP	1.24718	1.40524	1.38107
RRS1	1.24657	1.94074	1.59416
PAK1IP1	1.24463	1.71651	1.2636
SQSTM1	1.24456	1.61859	1.36567
MRTO4	1.24336	1.74005	1.3585
HIRA	1.24091	1.42463	1.52666
SLC37A2	1.23669	1.44532	1.34441
YRDC	1.23405	1.25596	1.23362
PRKAR1B	1.2338	1.57581	1.60308
AIMP2	1.23142	1.67816	1.48149
BYSL	1.23083	1.29999	1.30638
SURF2	1.22646	1.65929	1.62428
TOMM40	1.22618	1.37958	1.25637
PELP1	1.22562	1.20857	1.28224
IRAK1	1.22503	1.33396	1.20897
EWSR1	1.22079	1.37125	1.29402
WDR74	1.2201	1.47782	1.36507
EIF3J	1.21194	1.43041	1.30449
WDR5	1.21138	1.32253	1.59839
FDFT1	-1.20565	-1.36838	-1.20863
ATP1B1	-1.21825	-1.2521	-1.28247
CKB	-1.22641	-1.4549	-1.33223
SLC2A1	-1.22658	-1.26593	-1.22554
KRT6A	-1.23025	-1.611	-1.25701
SLC50A1	-1.23283	-1.41989	-1.31504
RALGPS2	-1.23328	-1.56253	-1.24362
CD9	-1.23439	-1.46289	-1.33158
TMEM159	-1.23662	-1.34587	-1.25646
ALDOA	-1.24516	-1.25213	-1.23868
CALM3	-1.24543	-1.30088	-1.28016
S100A14	-1.24897	-1.27578	-1.21807
COPG2	-1.25088	-1.35968	-1.37011
HCAR2	-1.25397	-2.03269	-1.32317
MATN2	-1.25982	-1.83785	-1.25572
SCARA3	-1.26173	-1.68782	-1.26825
YPEL5	-1.26784	-1.27519	-1.38598
MTRNR2L12	-1.27281	-1.48631	-1.49647
HSPB1	-1.27503	-1.37636	-1.24119
RIPK4	-1.27592	-1.19972	-1.29938
KRT5	-1.28271	-2.08825	-1.69133
SDC1	-1.28288	-1.48461	-1.19924
GPI	-1.28415	-1.26001	-1.2741
FAM162A	-1.28974	-1.31901	-1.53806
MXD1	-1.28995	-1.94109	-1.3997
EHF	-1.29081	-1.4858	-1.24826
CDKN1B	-1.29563	-1.51386	-1.2818
CITED4	-1.29736	-1.3877	-1.70471
PRSS8	-1.29873	-1.6309	-1.24057
GJB2	-1.30209	-1.32093	-1.60028
PROSER2	-1.305	-1.63124	-1.4359
RAPGEFL1	-1.31039	-1.77534	-1.29017
GLTP	-1.32022	-1.6452	-1.37308
MTRNR2L8	-1.32186	-1.56529	-1.56924
GLUL	-1.33292	-1.34533	-1.4613
CDK1	-1.33444	-1.42873	-1.2113
PGK1	-1.34166	-1.24387	-1.46005
PDLIM4	-1.34179	-1.45386	-1.33017
CALB1	-1.35663	-1.36213	-1.77108
SERPINB1	-1.36585	-1.48584	-1.59355
ANLN	-1.36608	-1.45593	-1.21377
MTRNR2L10	-1.39215	-1.75183	-1.67339
TSC22D3	-1.40251	-2.54007	-2.4483
PDCD4	-1.40459	-1.78234	-1.34655
CNTN1	-1.41118	-1.61367	-1.41812
HMGB2	-1.42197	-1.36095	-1.2465
HAUS4	-1.43113	-1.62701	-1.26808
C3	-1.43322	-1.37606	-1.47808
HBP1	-1.43631	-1.50199	-1.45255
NINJ1	-1.44527	-1.75787	-1.23323
ID3	-1.47021	-1.40526	-1.36435
H1FX	-1.47819	-1.3222	-1.31607
CAT	-1.48227	-1.54954	-1.20311
PDZK1IP1	-1.49572	-1.44073	-1.9569
KIF2C	-1.51718	-1.43836	-1.27465
TOP2A	-1.51845	-1.48261	-1.2655
FGFBP1	-1.52058	-2.35962	-1.34156
ID1	-1.52921	-1.47441	-1.26114
BNIP3L	-1.60714	-1.38748	-1.81615
SAA1	-1.61387	-1.61247	-1.50297
TGM1	-1.66472	-2.65344	-1.83835
IGFBP3	-1.68361	-1.81149	-1.94659
S100A9	-1.72275	-2.74395	-12.0639
ALDOC	-1.80426	-2.99686	-3.29989
KRT13	-1.81497	-1.88596	-1.3303
KRT15	-1.83031	-1.37475	-1.30382
FGFR3	-1.84184	-3.27123	-1.65078
NDRG1	-1.9108	-1.78948	-3.02795
AQP3	-1.93067	-2.97937	-1.22282
CRABP2	-1.9365	-3.1625	-5.4768
KRT4	-2.06725	-3.62579	-5.28257
SCGB1A1	-2.15341	-2.36968	-2.27063
RHOV	-2.35293	-3.20314	-1.87947
TXNIP	-2.84537	-7.9343	-3.47734
DDIT4	-2.94788	-2.71945	-1.90477
